# Supplementary material for: Ecogroups and maternal haplogroups reveal the ancestral origin of native Chinese goat populations based on the variation of mtDNA D‐loop sequences
Source: Ecol Evol. 2023 Aug 7;13(8):e10382. doi: 10.1002/ece3.10382 (PMC10405232; doi:10.1002/ece3.10382)
Supplement: Supplementary file 2 — Appendix S1 [file ECE3-13-e10382-s001.xlsx]

## Sheet: Sequence Data
Haplotypes and Polymorphic Loci of Chinese Goats
Haplotype	Haplogroup	Polymorphic sites
Hap 1	A	C	T	T	T	T	C	C	A	A	C	T	A	G	C	C	C	A	A	T	G	G	T	G	T	A	T	T	T	T	C	G	G	G	G	G	C	A	G	T	T	G	A	T	G	T	C	G	A
Hap 2	A	.	.	C	.	.	.	.	.	.	.	C	.	.	.	.	.	.	.	.	.	.	.	.	.	.	.	C	.	.	.	.	.	.	.	.	.	.	.	.	.	.	.	.	.	.	.	.	.
Hap 3	A	.	.	C	.	.	.	.	.	.	.	.	.	.	.	.	.	.	.	.	.	.	.	.	.	.	.	C	.	.	.	.	.	.	.	.	.	.	.	.	.	.	.	.	.	.	.	.	.
Hap 5	A	.	.	C	.	.	.	.	.	.	.	.	.	.	.	.	.	.	.	.	.	.	.	.	.	.	.	C	.	.	.	.	.	.	.	.	.	.	.	.	.	.	.	.	.	.	.	.	.
Hap 6	A	.	.	C	.	.	.	.	.	.	.	.	.	.	.	.	.	.	.	.	.	.	.	.	.	.	.	C	.	.	.	.	.	.	.	.	.	.	.	.	.	.	.	.	.	.	.	.	.
Hap 7	A	.	.	C	.	.	.	.	.	.	.	.	.	.	.	.	.	.	.	.	.	.	.	.	.	.	.	C	.	.	.	.	.	.	.	.	.	.	.	.	.	.	.	.	.	.	.	.	.
Hap 9	A	.	.	C	.	.	.	.	.	.	.	.	.	.	.	.	.	.	.	.	.	.	.	.	.	.	.	C	.	.	.	.	.	.	.	.	.	.	.	.	.	.	.	.	.	.	.	.	.
Hap 10	A	.	.	.	.	.	.	.	.	.	.	.	.	.	.	.	.	.	G	.	.	.	.	.	.	.	.	C	.	.	.	.	.	.	.	.	.	.	.	.	.	.	.	.	.	.	.	.	.
Hap 11	A	.	.	C	.	.	.	.	.	.	.	.	.	.	.	.	.	.	.	.	.	.	.	.	.	.	.	C	.	.	.	.	.	.	.	.	.	.	.	.	.	.	.	.	.	.	.	.	.
Hap 13	A	.	.	.	.	.	.	.	.	.	.	.	.	.	.	.	T	.	G	.	.	.	.	.	.	.	.	C	.	.	T	.	.	.	.	.	.	.	.	.	.	.	.	.	.	.	.	.	.
Hap 14	A	.	.	.	.	.	.	.	.	.	.	.	.	.	.	.	.	.	G	.	.	.	.	.	.	.	.	C	.	.	.	.	.	.	.	.	.	.	.	.	.	.	.	.	.	.	.	.	.
Hap 15	A	.	.	.	.	.	.	.	.	.	.	.	.	.	.	.	.	.	G	.	.	.	.	.	.	.	.	C	.	.	.	.	.	.	.	.	.	.	.	.	.	.	.	.	.	A	.	.	.
Hap 17	A	.	.	.	.	.	.	.	.	.	.	.	.	.	.	.	.	.	G	.	.	.	.	.	.	G	.	C	.	.	.	.	.	.	.	.	.	.	.	.	.	.	.	.	.	.	.	.	.
Hap 19	A	.	.	.	.	.	.	.	.	.	.	.	.	.	.	.	.	.	G	.	.	.	.	.	.	.	.	C	.	.	.	.	.	.	.	.	.	.	.	.	.	.	.	.	.	.	.	.	.
Hap 20	A	.	.	C	.	.	.	.	.	.	.	.	.	.	.	.	.	.	.	.	.	.	.	.	.	.	.	C	.	.	.	.	.	.	.	.	.	.	.	.	.	.	.	.	.	.	.	.	.
Hap 41	A	.	.	.	.	.	.	.	.	.	.	.	.	.	.	.	.	.	G	.	.	.	.	.	.	.	.	C	.	.	.	.	.	.	.	.	.	.	.	.	.	.	.	.	.	.	.	.	.
Hap 46	A	.	.	.	.	.	.	.	.	.	.	.	.	.	.	.	.	.	G	.	.	.	.	.	.	.	.	C	.	.	.	.	.	.	.	.	.	.	.	.	.	.	.	.	.	.	.	.	.
Hap 48	A	.	.	.	.	.	.	.	.	.	.	.	.	.	.	.	.	.	.	.	.	.	.	.	.	.	.	.	.	.	.	.	.	.	.	.	.	.	.	.	.	.	.	.	.	.	.	.	.
Hap 49	A	.	.	C	.	.	.	.	.	.	.	.	.	.	.	.	.	.	.	.	.	.	.	.	.	.	.	C	.	.	.	.	.	.	.	.	.	.	.	.	.	.	.	.	.	.	.	.	.
Hap 50	A	.	.	.	.	.	.	.	.	.	.	.	.	.	.	.	.	.	G	.	.	.	.	.	.	.	.	C	.	.	.	.	.	.	.	.	.	.	.	.	.	.	.	.	.	.	.	.	.
Hap 51	A	.	.	C	.	.	.	.	.	.	.	.	.	.	.	.	.	.	.	.	.	.	.	.	.	.	.	C	.	.	.	.	.	.	.	.	.	.	.	.	.	.	.	.	.	.	.	.	.
Hap 55	A	.	.	.	.	.	.	.	.	G	.	.	.	.	.	.	.	.	G	.	.	.	.	.	.	.	.	C	.	.	.	.	.	.	.	.	.	.	.	.	.	.	.	.	.	.	.	.	.
Hap 65	A	.	.	C	.	.	.	.	.	.	.	.	.	.	.	.	.	.	.	.	.	.	.	.	.	.	.	C	.	.	.	.	.	.	.	.	.	.	.	.	.	.	.	.	.	.	.	.	.
Hap 66	A	.	.	.	.	.	.	.	.	.	.	.	.	.	.	.	.	.	G	.	.	.	.	.	.	.	.	C	.	.	.	.	.	.	.	.	.	.	.	.	.	A	.	.	.	.	.	.	.
Hap 67	A	.	.	C	.	.	.	.	.	.	.	.	.	.	.	.	.	.	.	.	.	.	.	.	.	.	.	C	.	.	.	.	.	.	.	.	.	.	.	.	.	.	.	.	.	.	.	.	.
Hap 70	A	.	.	.	.	.	.	.	.	.	.	.	.	.	.	.	.	.	G	.	.	.	.	.	.	.	.	C	.	.	.	.	.	.	.	.	.	.	.	.	.	.	.	.	.	.	.	.	.
Hap 71	A	.	.	.	.	.	.	.	.	.	.	.	.	.	.	.	.	.	G	.	.	.	.	.	.	.	.	C	.	.	.	.	.	.	.	.	.	.	.	.	.	.	.	.	.	.	.	.	.
Hap 74	A	.	.	.	.	.	.	.	.	.	.	.	.	.	.	.	.	.	G	.	.	.	.	.	.	.	.	C	.	.	.	.	.	.	.	.	.	.	.	C	.	.	.	.	.	.	.	.	.
Hap 76	A	.	.	.	.	.	.	.	.	.	.	.	.	.	.	.	.	.	.	.	.	.	.	.	.	.	.	.	.	.	.	.	.	.	.	.	.	.	.	.	.	.	.	.	.	.	.	.	.
Hap 77	A	.	.	C	.	.	.	.	.	.	.	.	.	.	.	.	.	.	.	.	.	.	.	.	.	.	.	C	.	.	.	.	.	.	.	.	.	.	.	.	.	.	.	.	.	.	.	.	.
Hap 78	A	.	.	.	.	.	.	.	.	.	.	.	.	.	.	.	.	.	G	.	.	.	.	.	.	.	.	C	.	.	.	.	.	.	.	.	.	.	.	.	.	.	.	.	.	.	.	.	.
Hap 79	A	.	.	.	.	.	.	.	.	.	.	.	.	.	.	.	.	.	G	.	.	.	.	.	.	.	.	C	.	.	.	.	.	.	.	.	.	.	.	C	.	.	.	.	.	.	.	.	.
Hap 82	A	.	.	.	.	.	.	.	.	.	.	.	.	.	.	.	.	.	G	.	.	.	.	.	.	.	.	C	.	.	.	.	.	.	.	.	.	.	.	.	.	.	.	.	.	.	.	.	.
Hap 84	A	.	.	.	.	.	.	.	.	.	.	.	.	.	.	.	.	.	G	.	.	.	.	.	.	.	.	C	.	.	.	.	.	.	.	.	.	.	.	.	.	.	.	.	.	.	.	.	.
Hap 90	A	.	.	.	.	.	.	.	.	.	.	.	.	.	.	.	.	.	G	.	.	.	.	.	.	.	.	C	.	.	.	.	.	.	.	.	.	.	.	.	.	.	.	.	.	.	.	.	.
Hap 92	A	.	.	.	.	.	.	.	.	.	.	.	.	.	.	.	.	.	G	.	.	.	.	.	.	.	.	C	.	.	.	.	.	.	.	.	.	.	.	.	.	.	.	.	.	.	.	.	.
Hap 93	A	.	.	.	.	.	.	.	.	.	.	.	.	.	.	.	.	.	G	.	.	.	.	.	.	.	.	C	.	.	.	.	.	.	.	.	.	.	.	.	.	.	.	.	.	.	.	.	.
Hap 95	A	.	.	.	.	.	.	.	.	.	.	.	.	.	.	.	.	.	G	.	.	.	.	.	.	.	.	C	.	.	.	.	.	.	.	.	.	.	.	.	.	.	.	.	.	.	.	.	.
Hap 97	A	.	.	.	.	.	.	.	.	.	.	.	.	.	.	.	.	.	G	.	.	.	.	.	.	.	.	C	.	.	.	.	.	.	A	.	.	.	.	.	.	.	.	.	.	.	.	.	.
Hap 98	A	.	.	.	.	.	.	.	.	.	.	.	.	.	.	.	.	.	G	.	.	.	.	.	.	.	.	C	.	.	.	.	.	.	.	.	.	.	.	C	.	.	.	.	.	.	.	.	.
Hap 99	A	.	.	.	.	.	.	.	.	.	.	.	.	.	.	.	.	.	G	.	.	.	.	.	.	.	.	C	.	.	.	.	.	.	.	.	.	.	.	.	.	.	.	.	.	.	.	.	.
Hap 100	A	.	.	.	.	.	.	.	.	.	.	.	.	.	.	.	.	.	G	.	.	.	.	.	.	.	.	C	.	.	.	.	.	.	.	.	.	.	.	C	.	.	.	.	.	.	.	.	.
Hap 102	A	.	.	.	.	.	.	.	.	.	.	.	.	.	.	.	.	.	G	.	.	.	.	.	.	.	.	C	.	.	.	.	A	.	.	.	.	.	.	.	.	.	.	.	.	.	.	.	.
Hap 104	A	.	.	.	.	.	.	.	.	.	.	.	.	.	.	.	.	.	G	.	.	.	.	.	.	.	.	C	.	.	.	.	.	.	.	.	.	.	.	.	.	.	.	.	.	.	.	.	.
Hap 106	A	.	.	C	.	.	.	.	.	.	.	.	.	.	.	.	.	.	.	.	.	.	.	.	.	.	.	C	.	.	.	.	.	.	.	.	.	.	.	.	.	.	.	.	.	.	.	.	.
Hap 108	A	.	.	C	.	.	.	.	.	.	.	.	.	.	.	.	.	.	.	.	.	.	.	.	.	.	.	C	.	.	.	.	.	.	.	.	.	.	.	.	.	.	.	.	.	.	.	.	.
Hap 112	A	.	.	C	.	.	.	.	.	.	.	.	.	.	.	.	.	.	.	.	.	.	.	.	.	.	.	C	.	.	.	.	.	.	.	.	.	.	.	.	.	.	.	.	.	.	.	.	.
Hap 113	A	.	.	.	.	.	.	.	.	.	.	.	.	.	.	.	.	.	.	.	.	.	.	.	.	.	.	.	.	.	.	.	.	.	.	.	.	.	.	.	.	.	.	.	.	.	.	.	.
Hap 114	A	.	.	C	.	.	.	.	.	.	.	.	.	.	.	.	.	.	.	.	.	.	.	.	.	.	.	C	.	.	.	.	.	.	.	.	.	.	.	.	.	.	.	.	.	.	.	.	.
Hap 115	A	.	.	.	.	.	.	.	.	.	.	.	.	.	.	.	.	.	.	.	.	.	.	.	.	.	.	.	.	.	.	.	.	.	.	.	.	.	.	.	.	.	.	.	.	.	.	.	.
Hap 116	A	.	.	.	.	.	.	.	.	.	.	.	.	.	.	.	.	.	G	.	.	.	.	.	.	.	.	C	.	.	.	.	.	.	.	.	.	.	.	C	.	.	.	.	.	.	.	.	.
Hap 118	A	.	.	.	.	.	.	.	.	.	.	.	.	.	.	.	.	.	G	.	.	.	.	.	.	.	.	C	.	.	.	.	.	.	.	.	.	.	.	C	.	.	.	.	.	.	.	.	.
Hap 120	A	.	.	.	.	.	.	.	.	.	.	.	.	.	.	.	.	.	G	.	.	.	.	.	.	.	.	C	.	.	.	.	.	.	.	.	.	.	.	.	.	.	.	.	.	.	.	.	.
Hap 121	A	.	.	.	.	.	.	.	.	.	.	.	.	.	.	.	.	.	G	.	.	.	.	.	.	.	.	C	.	.	.	.	.	.	.	.	.	.	.	.	.	.	.	.	.	.	.	.	.
Hap 134	A	.	.	.	.	.	.	.	.	.	.	.	.	.	.	.	.	.	G	.	.	.	.	.	.	.	.	C	.	.	.	.	.	.	.	.	.	.	.	.	.	.	.	.	.	.	.	.	.
Hap 137	A	.	.	.	.	.	.	.	.	.	.	.	.	.	.	.	.	.	G	.	.	.	.	.	.	.	.	C	.	.	.	.	.	.	A	.	.	.	.	.	.	.	.	.	.	.	.	.	.
Hap 141	A	.	.	.	.	.	.	.	.	G	.	.	.	.	.	.	.	.	G	.	.	.	.	.	.	.	.	C	.	.	.	.	.	.	.	.	.	.	.	.	.	.	.	.	.	.	.	.	.
Hap 142	A	.	.	.	.	.	.	.	.	.	.	.	.	.	.	.	.	.	G	.	.	.	.	.	.	.	.	C	.	.	.	.	.	.	.	.	.	.	.	.	.	.	.	.	.	.	.	.	.
Hap 153	A	.	.	.	.	.	.	.	.	.	.	.	.	.	.	.	.	.	G	.	.	.	.	.	.	.	.	C	.	.	.	.	.	.	.	.	.	.	.	.	.	.	.	.	.	.	.	.	.
Hap 154	A	.	.	.	.	.	.	.	.	.	.	.	.	.	.	.	.	.	G	.	.	.	.	.	.	.	.	C	.	.	.	.	.	.	.	.	.	.	.	.	.	.	.	.	.	.	.	.	.
Hap 155	A	.	.	.	.	.	.	.	.	.	.	.	.	.	.	.	.	.	G	.	.	.	.	.	.	.	.	C	.	.	.	.	.	.	.	.	.	.	.	C	.	.	.	.	.	.	.	.	.
Hap 156	A	.	.	.	.	.	.	.	.	.	.	.	.	.	.	.	.	.	G	.	.	.	.	.	.	.	.	C	.	.	.	.	.	.	.	.	.	.	.	.	.	.	.	.	.	.	.	.	.
Hap 157	A	.	.	.	.	.	.	.	.	.	.	.	.	.	.	.	.	.	G	.	.	.	.	.	.	.	.	C	.	.	.	.	.	.	.	.	.	.	.	.	.	.	.	.	.	.	.	.	.
Hap 159	A	.	.	.	.	.	.	.	.	.	.	.	.	.	.	.	.	.	G	.	.	.	.	.	.	.	.	C	.	.	.	.	.	.	.	.	.	.	.	.	.	.	.	.	.	.	.	.	.
Hap 160	A	.	.	.	.	.	.	.	.	.	.	.	.	.	.	.	.	.	G	.	.	.	.	.	.	.	.	C	.	.	.	.	.	.	.	.	.	.	.	.	.	.	.	.	.	.	.	.	.
Hap 163	A	.	.	.	.	.	.	.	.	.	.	.	.	.	.	.	.	.	G	.	.	.	C	.	.	.	.	C	.	.	.	.	.	.	.	.	.	.	.	C	.	.	.	.	.	.	.	.	.
Hap 164	A	.	.	.	.	.	.	.	.	.	.	.	.	.	.	.	.	.	G	.	.	.	.	.	.	.	.	C	.	.	.	.	.	.	.	.	.	.	.	.	.	.	.	.	.	.	.	.	.
Hap 166	A	.	.	.	.	.	.	.	.	.	.	.	.	.	.	.	.	.	G	.	.	.	.	.	.	.	.	C	.	.	.	.	.	.	.	.	.	.	.	.	.	.	.	.	.	.	.	.	.
Hap 169	A	.	.	.	.	.	.	.	.	.	.	.	.	.	.	.	.	.	G	.	.	.	.	.	.	.	.	C	.	.	.	.	.	.	.	.	.	.	.	C	.	.	.	.	.	.	.	.	.
Hap 170	A	.	.	.	.	.	.	.	.	.	.	.	.	.	.	.	.	.	G	.	.	.	.	.	.	.	.	C	.	.	.	.	.	.	.	.	.	.	.	.	.	.	.	.	.	.	.	.	.
Hap 171	A	.	.	.	.	.	.	.	.	.	.	.	.	.	.	.	.	.	G	.	.	.	.	.	.	.	.	C	.	.	.	.	.	.	.	.	.	.	.	.	.	.	.	.	.	.	.	.	.
Hap 172	A	.	.	.	.	.	.	.	.	.	.	.	.	.	.	.	.	.	G	.	.	.	.	.	.	.	.	C	.	.	.	.	.	.	.	.	.	.	.	.	.	.	.	.	.	.	.	.	.
Hap 173	A	.	.	.	.	.	.	.	.	.	.	.	.	.	.	.	.	.	.	.	.	.	.	.	C	.	.	C	.	.	.	.	.	.	.	.	.	.	.	.	.	.	.	.	.	.	.	.	.
Hap 174	A	T	.	.	.	.	.	.	.	.	.	.	.	.	.	.	.	.	G	.	.	.	.	.	.	.	.	C	.	.	.	.	.	.	.	.	.	.	.	.	.	.	.	.	.	.	.	.	.
Hap 175	A	.	.	.	.	.	.	.	.	.	.	.	.	.	.	.	.	.	G	.	.	.	.	.	.	.	.	C	.	.	.	.	.	.	.	.	.	.	.	.	.	.	.	.	.	.	.	.	.
Hap 177	A	T	.	.	.	.	.	.	.	.	.	.	.	.	.	.	T	.	.	.	.	.	.	.	.	.	.	C	.	.	.	.	.	.	.	.	.	.	.	.	.	.	.	.	A	.	.	.	.
Hap 178	A	.	.	.	.	.	.	.	.	.	.	.	.	.	.	.	.	.	G	.	.	.	.	.	.	.	.	C	.	.	.	.	.	.	.	.	.	.	.	.	.	.	.	.	.	.	.	.	.
Hap 179	A	.	.	.	.	.	.	.	.	.	.	.	.	.	.	.	.	.	G	.	.	.	.	.	.	.	.	C	.	.	.	.	.	.	.	.	.	.	.	.	.	.	.	.	.	.	.	.	.
Hap 180	A	.	.	.	.	.	.	.	.	.	.	.	.	.	.	.	.	.	G	.	.	.	.	.	.	.	.	C	.	.	.	.	.	.	.	.	.	.	.	.	.	.	.	.	.	.	.	.	.
Hap 182	A	.	.	.	.	.	.	.	.	.	.	.	.	.	.	.	.	.	G	.	.	.	.	.	.	.	.	C	.	.	.	.	.	.	.	.	.	.	.	.	.	.	.	.	.	.	.	.	.
Hap 183	A	.	.	C	.	.	.	.	.	.	.	.	.	.	.	.	.	.	.	.	.	.	.	.	.	.	.	C	.	.	.	.	.	.	.	.	.	.	.	.	C	.	.	.	.	.	.	.	.
Hap 184	A	.	.	.	.	.	.	.	.	.	.	.	.	.	.	.	.	.	G	.	.	.	.	.	.	.	.	C	.	C	.	.	.	.	.	.	.	.	.	.	.	.	.	.	.	.	.	.	.
Hap 185	A	.	.	.	.	.	.	.	.	.	.	.	.	.	.	.	.	.	G	.	.	.	.	.	.	.	.	C	.	.	.	.	.	.	.	.	.	.	.	.	.	.	.	.	.	.	.	.	.
Hap 191	A	.	.	.	.	.	.	.	.	.	.	.	.	.	.	.	.	.	G	.	.	A	.	.	.	.	.	C	.	.	.	.	.	.	.	.	.	.	.	C	.	.	.	.	.	.	.	.	.
Hap 192	A	.	.	.	.	.	.	.	.	.	.	.	.	.	.	.	.	.	G	.	.	.	.	.	.	.	.	C	.	.	.	.	.	.	.	.	.	.	.	.	.	.	.	.	.	.	.	.	.
Hap 193	A	.	.	.	.	.	.	.	.	G	.	.	.	.	.	.	.	.	G	.	.	.	.	.	.	.	.	C	.	.	.	.	.	.	.	.	.	.	.	.	.	.	.	.	.	.	.	.	.
Hap 194	A	.	.	.	.	.	.	.	.	.	.	.	.	.	.	.	.	.	G	.	.	.	.	.	.	.	.	C	.	.	.	.	.	.	.	.	.	.	.	.	.	.	.	.	.	.	.	.	.
Hap 195	A	.	.	.	.	.	.	.	.	.	.	.	.	.	.	.	.	.	G	.	.	.	.	.	.	.	.	C	.	.	.	.	.	.	.	.	.	.	.	.	.	.	.	.	.	.	.	.	.
Hap 196	A	.	.	.	.	.	.	.	G	.	.	.	.	.	.	.	.	.	G	.	.	.	.	.	.	.	.	C	.	.	.	.	.	.	.	.	.	.	.	.	.	.	.	.	.	.	.	.	.
Hap 197	A	.	.	.	.	.	.	.	.	.	.	.	.	.	.	.	.	.	G	.	.	.	.	.	.	.	.	C	.	.	.	.	.	.	.	.	.	.	.	.	.	.	.	.	.	.	.	.	.
Hap 198	A	.	.	.	.	.	.	.	.	.	.	.	.	.	.	.	.	.	G	.	.	.	.	.	.	.	.	C	.	.	.	.	.	.	.	.	.	.	.	.	.	.	.	.	.	.	.	.	.
Hap 199	A	.	.	.	.	.	.	.	.	.	.	.	.	.	.	.	.	.	G	.	.	.	.	.	.	.	.	C	.	.	.	.	.	.	.	.	.	.	.	.	.	.	.	.	.	.	.	.	.
Hap 200	A	.	.	.	.	.	.	.	.	.	.	.	.	.	.	.	.	.	G	.	.	.	.	.	.	.	.	C	.	.	.	.	.	.	.	.	.	.	A	.	.	.	.	.	.	.	.	.	.
Hap 201	A	.	A	.	.	.	.	.	.	.	.	.	.	.	.	.	.	.	G	.	.	.	.	.	.	.	.	C	.	.	.	.	.	.	.	.	.	.	.	.	.	.	.	.	.	.	.	.	.
Hap 204	A	.	.	.	A	A	.	.	.	.	.	.	.	.	.	.	.	.	.	.	.	.	.	.	.	.	.	C	.	.	.	.	.	.	.	.	.	.	.	.	.	.	.	.	.	.	.	.	.
Hap 205	A	.	.	.	.	.	.	.	.	.	.	.	.	.	.	.	.	.	G	.	.	.	.	.	.	.	.	C	.	.	.	.	.	.	.	.	.	.	.	.	.	.	.	.	.	.	T	.	.
Hap 206	A	.	.	.	.	.	.	.	.	.	.	.	.	.	.	.	.	.	G	.	.	.	.	.	.	.	.	C	.	.	.	.	.	.	.	.	.	.	.	.	.	.	.	.	.	.	T	.	.
Hap 207	A	.	.	.	.	.	.	.	.	G	.	.	.	.	.	.	.	.	G	.	.	.	.	.	.	.	.	C	.	.	.	.	.	.	.	.	.	.	.	.	.	.	.	.	.	.	.	.	.
Hap 208	A	.	.	.	.	.	.	.	.	.	.	.	.	.	.	.	.	.	G	.	.	.	.	.	.	.	.	C	.	.	.	.	.	.	.	.	.	.	.	.	.	.	.	A	.	.	T	.	.
Hap 18	B	.	.	.	.	.	.	.	.	.	.	.	.	.	.	.	.	.	G	.	.	.	.	.	.	.	.	C	.	.	.	.	.	.	.	.	.	.	.	.	.	A	.	.	.	.	.	.	.
Hap 21	B	.	.	.	.	.	.	.	.	.	.	.	.	.	.	.	.	.	G	.	.	.	.	.	.	.	.	C	.	.	.	.	.	.	.	.	.	.	.	.	.	A	.	.	.	.	.	.	.
Hap 23	B	.	.	.	.	.	.	.	.	.	.	.	.	.	.	.	.	.	G	.	.	.	.	.	.	.	.	C	.	.	.	.	.	.	.	.	.	.	.	.	.	A	.	.	.	.	.	.	.
Hap 24	B	.	.	.	.	.	.	.	.	.	.	.	.	.	.	.	.	.	G	.	.	.	.	.	.	.	.	C	.	.	.	.	.	.	.	.	.	.	.	.	.	A	.	.	.	.	.	.	.
Hap 25	B	.	.	.	.	.	.	.	.	.	.	.	.	.	.	.	.	.	G	.	.	.	.	.	.	.	.	C	.	.	.	.	.	.	.	.	.	.	.	.	.	A	.	.	.	.	.	.	.
Hap 26	B	.	.	.	.	.	.	.	.	.	.	.	.	.	.	.	.	.	G	.	.	.	.	.	.	.	.	C	C	.	.	.	.	.	.	.	.	.	.	.	.	A	.	.	.	.	.	.	.
Hap 27	B	.	.	.	.	.	.	.	.	.	.	.	.	.	.	.	.	.	G	.	.	.	.	.	.	.	.	C	.	.	.	.	.	.	.	.	.	.	.	.	.	A	.	.	.	.	.	.	.
Hap 28	B	.	.	.	.	.	.	.	.	.	.	.	.	.	.	.	.	.	G	.	.	.	.	.	.	.	.	C	.	.	.	.	.	.	.	.	.	.	.	.	.	.	.	.	.	.	.	.	.
Hap 33	B	.	.	.	.	.	.	.	.	.	.	.	.	.	.	.	.	.	G	.	.	.	.	.	.	.	.	C	C	.	.	.	.	.	.	.	.	.	.	.	.	A	.	.	.	.	.	.	.
Hap 43	B	.	.	.	.	.	.	.	.	.	.	.	.	.	.	.	.	.	G	.	.	.	.	.	.	.	.	C	.	.	.	.	.	.	.	.	.	.	.	.	.	A	.	.	.	.	.	.	.
Hap 56	B	.	.	.	.	.	.	.	.	.	.	.	.	.	.	.	.	.	G	.	.	.	.	.	.	.	.	C	.	.	.	.	.	.	.	.	.	.	.	.	.	.	.	.	.	.	.	.	.
Hap 57	B	.	.	.	.	.	.	.	.	.	.	.	.	.	.	.	.	.	G	.	.	.	.	.	.	.	.	C	.	.	.	.	.	.	.	.	.	.	.	.	.	.	.	.	.	.	.	.	.
Hap 58	B	.	.	.	.	.	.	.	.	.	.	.	.	.	.	.	.	.	G	.	.	.	.	.	.	.	.	C	.	.	.	.	.	.	.	.	.	.	.	.	.	.	.	.	.	.	.	.	.
Hap 59	B	.	.	.	.	.	.	.	.	.	.	.	.	.	.	.	.	.	G	.	.	.	.	.	.	.	.	C	.	.	.	.	.	.	.	.	.	.	.	.	.	.	.	.	.	.	.	.	.
Hap 60	B	.	.	.	.	.	.	.	.	.	.	.	.	.	.	.	.	.	G	.	.	.	.	.	.	.	.	C	.	.	.	.	.	.	.	.	.	.	.	.	.	.	.	.	.	.	.	.	.
Hap 61	B	.	.	.	.	.	.	.	.	.	.	.	.	.	.	.	.	.	G	.	.	.	.	.	.	.	.	C	C	.	.	.	.	.	.	.	.	.	.	.	.	A	.	.	.	.	.	.	.
Hap 68	B	.	.	.	.	.	.	.	.	.	.	.	.	.	.	.	.	.	G	.	.	.	.	.	.	.	.	C	.	C	.	.	.	.	.	.	.	.	.	.	.	.	.	.	.	.	.	.	.
Hap 72	B	.	.	.	.	.	.	.	.	.	.	.	.	.	.	.	.	.	G	.	A	.	.	.	.	.	.	C	.	.	.	.	.	.	.	.	.	.	.	.	.	.	.	.	.	.	.	.	.
Hap 73	B	.	.	.	.	.	.	.	.	.	.	.	.	.	.	.	.	.	G	.	.	.	.	.	.	.	.	C	.	.	.	.	.	.	.	.	.	.	.	.	.	.	.	.	.	.	.	.	.
Hap 75	B	.	.	.	.	.	.	.	.	.	.	.	.	.	.	.	.	.	G	.	.	.	.	.	.	.	.	C	.	.	.	.	.	.	.	.	.	.	.	.	.	A	.	.	.	.	.	.	.
Hap 80	B	.	.	.	.	.	.	.	.	.	.	.	.	.	.	.	.	.	G	.	.	.	.	.	.	.	.	C	.	.	.	.	.	.	.	.	.	.	.	.	.	A	.	.	.	.	.	.	.
Hap 81	B	.	.	.	.	.	.	.	.	.	.	.	.	.	.	.	.	.	G	.	.	.	.	.	.	.	.	C	.	.	.	.	.	.	.	.	.	.	.	.	.	A	.	.	.	.	.	.	.
Hap 83	B	.	.	.	.	.	.	.	.	.	.	.	.	.	.	.	.	.	G	.	.	.	.	.	.	.	.	C	.	.	.	.	.	.	.	.	.	.	.	.	.	A	.	.	.	.	.	.	.
Hap 87	B	.	.	.	.	.	.	.	.	.	.	.	.	.	.	.	.	.	G	.	.	.	.	.	.	.	.	C	.	.	.	.	.	.	.	.	.	.	.	.	.	.	.	.	.	.	.	.	.
Hap 89	B	.	.	.	.	.	.	.	.	.	.	.	.	.	.	.	.	.	G	.	.	.	.	.	.	.	.	C	.	.	.	.	.	.	.	.	.	.	.	.	.	A	.	.	.	.	.	.	.
Hap 91	B	.	.	.	.	.	.	.	.	.	.	.	.	.	.	.	.	.	G	.	.	.	.	.	.	.	.	C	.	.	.	.	.	.	.	.	.	.	.	.	.	.	.	.	.	.	.	.	.
Hap 94	B	.	.	.	.	.	.	.	.	.	.	.	.	.	.	.	.	.	G	.	.	.	.	.	.	.	.	C	.	.	.	.	.	.	.	.	.	.	.	.	.	.	.	.	.	.	.	.	.
Hap 96	B	.	.	.	.	.	.	.	.	.	.	.	.	.	.	.	.	.	G	.	.	.	.	.	.	.	.	C	.	.	.	.	.	.	.	.	.	.	.	.	.	.	.	.	.	.	.	.	.
Hap 101	B	.	.	.	.	.	.	.	.	.	.	.	.	.	.	.	.	.	G	.	.	.	.	.	.	.	.	C	.	.	.	.	.	.	.	.	.	.	.	.	.	.	.	.	.	.	.	.	.
Hap 117	B	.	.	.	.	.	.	.	.	.	.	.	.	.	.	.	.	.	G	.	.	.	.	.	.	.	.	C	.	.	.	.	.	.	.	.	.	.	.	.	.	.	.	.	.	.	.	.	.
Hap 119	B	.	.	.	.	.	.	.	.	.	.	.	.	.	.	.	.	.	G	.	.	.	.	.	.	.	.	C	.	.	.	.	.	.	.	.	.	.	.	.	.	.	.	.	.	.	.	.	.
Hap 123	B	.	.	.	.	.	.	.	.	.	.	.	.	.	.	.	.	.	G	.	.	.	.	.	.	.	.	C	.	.	.	.	.	.	.	.	.	.	.	.	.	.	.	.	.	.	.	.	.
Hap 125	B	.	.	.	.	.	.	.	.	.	.	.	.	.	.	.	.	.	G	.	.	.	.	.	.	.	.	C	.	.	.	.	.	.	.	.	.	.	.	.	.	.	G	.	.	.	.	.	.
Hap 130	B	.	.	.	.	.	.	.	.	.	.	.	.	.	.	.	.	.	G	.	.	.	.	.	.	.	.	C	.	.	.	.	.	.	.	.	.	.	.	.	.	.	.	.	.	.	.	.	.
Hap 132	B	.	.	.	.	.	.	.	.	.	.	.	.	.	.	.	.	.	G	.	.	.	.	.	.	.	.	C	.	.	.	.	.	.	.	.	.	.	.	.	.	.	.	.	.	.	.	.	.
Hap 133	B	.	.	.	.	.	.	.	.	.	.	.	.	.	.	.	.	.	G	.	.	.	.	.	.	.	.	C	.	.	.	.	.	.	.	.	.	.	.	.	.	A	.	.	.	.	.	.	.
Hap 135	B	.	.	.	.	.	.	.	.	.	.	.	.	.	.	.	.	.	G	.	.	.	.	.	.	.	.	C	.	.	.	.	.	.	.	.	.	.	.	.	.	A	.	.	.	.	.	.	.
Hap 138	B	.	.	.	.	.	.	.	.	.	.	.	.	.	.	.	.	.	G	.	.	.	.	.	.	.	.	C	.	.	.	.	.	.	.	.	.	.	.	.	.	.	.	.	.	.	.	.	.
Hap 139	B	.	.	.	.	.	.	.	.	.	.	.	.	.	.	.	.	.	G	.	.	.	.	.	.	.	.	C	.	.	.	.	.	.	.	.	.	.	.	.	.	A	.	.	.	.	.	.	.
Hap 140	B	.	.	.	.	.	.	.	.	.	.	.	.	.	.	.	.	.	G	.	.	.	.	.	.	.	.	C	.	.	.	.	.	.	.	.	.	.	.	.	.	.	.	.	.	.	.	.	.
Hap 158	B	.	.	.	.	.	.	.	.	.	.	.	.	.	.	.	.	.	G	.	.	.	.	.	.	.	.	C	.	.	.	.	.	.	.	.	.	.	.	.	.	A	.	.	.	.	.	.	.
Hap 161	B	.	.	.	.	.	.	.	.	.	.	.	.	.	.	.	.	.	G	.	.	.	.	.	.	.	.	C	.	.	.	.	.	.	.	.	.	.	.	.	.	A	.	.	.	.	.	.	.
Hap 162	B	.	.	.	.	.	.	.	.	.	.	.	.	.	.	.	.	.	G	.	.	.	.	.	.	.	.	C	.	.	.	.	.	.	.	.	.	.	.	.	.	.	.	.	.	.	.	A	.
Hap 165	B	.	.	.	.	.	.	.	.	.	.	.	.	.	.	.	.	.	G	.	.	.	.	.	.	.	.	C	.	.	.	.	.	.	.	.	.	.	.	.	.	.	.	.	.	.	.	.	.
Hap 167	B	.	.	.	.	.	.	.	.	.	.	.	.	.	.	.	.	.	G	.	.	.	.	.	.	.	.	C	.	.	.	.	.	.	.	.	.	.	.	.	.	.	.	.	.	.	.	.	.
Hap 168	B	.	.	.	.	.	.	.	.	.	.	.	.	.	.	.	.	.	G	.	.	.	.	.	.	.	.	C	.	.	T	.	.	.	.	.	.	.	.	.	.	.	.	.	.	.	.	.	.
Hap 176	B	.	.	.	.	.	.	.	.	.	.	.	.	.	.	.	.	.	G	.	.	.	.	.	.	.	.	C	.	.	.	.	.	.	.	.	.	.	.	.	.	.	.	.	.	.	.	.	.
Hap 181	B	.	.	.	.	.	.	.	.	.	.	.	.	.	.	.	.	.	G	.	.	.	.	.	.	.	.	C	.	.	.	.	.	A	.	.	.	.	.	.	.	.	.	.	.	.	.	.	.
Hap 188	B	.	.	.	.	.	.	.	.	.	.	.	.	.	.	.	.	.	G	.	.	.	.	.	.	.	.	C	.	.	.	.	.	.	.	.	.	.	.	.	.	A	.	.	.	.	.	.	.
Hap 189	B	.	.	.	.	.	.	.	.	.	.	.	.	.	.	.	.	.	G	.	.	.	.	.	.	.	.	C	.	.	.	.	.	.	.	.	.	.	.	.	.	A	.	.	.	.	.	.	.
Hap 190	B	.	.	.	.	.	.	.	.	.	.	.	.	.	.	.	.	.	G	.	.	.	.	.	.	.	.	C	.	.	.	.	.	.	.	.	.	.	.	.	.	A	.	.	.	.	.	.	.
Hap 203	B	.	.	.	.	.	.	.	.	.	.	.	G	.	.	.	.	.	G	.	.	.	.	.	.	.	.	C	.	.	.	.	.	.	.	.	.	.	.	.	.	.	.	.	.	.	.	.	.
Hap 4	C	.	.	.	.	.	T	.	.	.	.	.	.	.	.	.	.	G	G	C	.	.	.	.	.	.	.	C	.	.	.	.	.	.	.	A	.	.	.	.	C	.	.	.	.	.	.	.	.
Hap 8	C	.	.	.	.	.	T	.	.	.	.	.	.	.	.	T	.	G	G	C	.	.	.	.	.	.	.	C	.	.	.	.	.	.	.	A	.	G	.	.	.	.	.	.	.	.	.	.	.
Hap 12	C	.	.	.	.	.	T	.	.	.	.	.	.	.	.	.	.	G	G	C	.	.	.	.	.	.	.	C	.	.	.	.	.	.	.	A	.	.	.	.	.	.	.	.	.	.	.	.	.
Hap 22	C	.	.	.	.	.	T	.	.	.	.	.	.	.	.	.	.	G	G	C	.	.	.	.	.	.	.	C	.	.	.	.	.	.	.	A	.	G	.	.	.	.	.	.	.	.	.	.	.
Hap 34	C	.	.	.	.	.	T	.	.	.	.	.	.	.	.	.	.	G	G	C	.	.	.	.	.	.	.	C	.	.	.	.	.	.	.	A	.	G	.	.	.	.	.	.	.	.	.	.	.
Hap 35	C	.	.	.	.	.	.	.	.	.	.	.	.	.	.	.	.	G	G	C	.	.	.	.	.	.	.	C	.	.	.	.	.	.	.	A	.	G	.	.	.	A	.	.	.	.	.	.	.
Hap 38	C	.	.	.	.	.	T	.	.	.	.	.	.	.	.	.	.	G	G	C	.	.	.	.	.	.	.	C	.	.	.	.	.	.	.	A	.	G	.	.	.	.	.	.	.	.	.	.	.
Hap 39	C	.	.	.	.	.	T	.	.	.	.	.	.	.	.	.	.	G	G	C	.	.	.	.	.	.	.	C	.	.	.	.	.	.	.	A	.	G	.	.	.	.	.	.	.	.	.	.	G
Hap 40	C	.	.	.	.	.	T	.	.	.	.	.	.	.	.	.	.	G	G	C	.	.	.	.	.	.	.	C	.	.	.	.	.	.	.	A	.	G	.	.	.	.	.	.	.	.	.	.	.
Hap 42	C	.	.	.	.	.	T	.	.	.	.	.	.	.	.	.	.	G	G	C	.	.	.	.	.	.	.	C	.	.	.	.	.	.	.	A	.	G	.	.	.	.	.	.	.	.	.	.	.
Hap 44	C	.	.	.	.	.	T	.	.	.	.	.	.	.	.	.	.	G	G	C	.	.	.	.	.	.	.	C	.	.	.	.	.	.	.	A	.	.	.	.	.	.	.	.	.	.	.	.	.
Hap 45	C	.	.	.	.	.	T	.	.	.	.	.	.	.	.	.	.	G	G	C	.	.	.	.	.	.	.	C	.	.	.	.	.	.	.	A	.	G	.	.	.	.	.	.	.	.	.	.	.
Hap 47	C	.	.	.	.	.	T	.	.	.	.	.	.	.	.	.	.	G	G	C	.	.	.	.	.	.	.	C	.	.	.	.	.	.	.	A	.	G	.	.	.	.	.	.	.	.	.	.	.
Hap 52	C	.	.	.	.	.	T	.	.	.	.	.	.	.	.	.	.	G	G	C	.	.	.	.	.	.	.	C	.	.	.	.	.	.	.	A	.	G	.	.	.	.	.	.	.	.	.	.	.
Hap 53	C	.	.	.	.	.	T	.	.	.	.	.	.	.	.	.	.	G	G	C	.	.	.	.	.	.	.	C	.	.	.	.	.	.	.	A	.	G	.	.	.	.	.	.	.	.	.	.	.
Hap 54	C	.	.	.	.	.	T	.	.	.	.	.	.	.	.	.	.	G	G	C	.	.	.	.	.	.	.	C	.	.	.	.	.	.	.	A	.	.	.	.	.	.	.	.	.	.	.	.	.
Hap 62	C	.	.	.	.	.	T	.	.	.	.	.	.	.	.	.	.	G	G	C	.	.	.	.	.	.	.	C	.	.	.	.	.	.	.	A	.	G	.	.	.	.	.	.	.	.	.	.	.
Hap 63	C	.	.	.	.	.	T	.	.	.	.	.	.	.	.	.	.	G	G	C	.	.	.	.	.	.	.	C	.	.	.	.	.	.	.	A	.	G	.	.	.	.	.	.	.	.	.	.	.
Hap 64	C	.	.	.	.	.	T	.	.	.	.	.	.	.	.	.	.	G	G	C	.	.	.	.	.	.	.	C	.	.	.	.	.	.	.	A	.	G	.	.	.	.	.	.	.	.	.	.	.
Hap 69	C	.	.	.	.	.	T	.	.	.	.	.	.	.	.	.	.	G	G	C	.	.	.	.	.	.	.	C	.	.	.	.	.	.	.	A	.	G	.	.	.	.	.	.	.	.	.	.	.
Hap 85	C	.	.	.	.	.	T	.	.	.	.	.	.	.	.	.	.	G	G	C	.	.	.	.	.	.	.	C	.	.	.	.	.	.	.	A	.	.	.	.	.	.	.	.	.	.	.	.	.
Hap 86	C	.	.	.	.	.	T	.	.	.	.	.	.	.	.	.	.	G	G	C	.	.	.	.	.	.	.	C	.	.	.	.	.	.	.	A	.	.	.	.	.	.	.	.	.	.	.	.	.
Hap 88	C	.	.	.	.	.	T	.	.	.	.	.	.	.	.	.	.	G	G	C	.	.	.	.	.	.	.	C	.	.	.	.	.	.	.	A	.	.	.	.	.	.	.	.	.	.	.	.	.
Hap 103	C	.	.	.	.	.	T	.	.	.	.	.	.	.	.	.	.	G	G	C	.	.	.	.	.	.	.	C	.	.	.	.	.	.	.	A	.	G	.	.	.	.	.	.	.	.	.	.	.
Hap 105	C	.	.	.	.	.	T	.	.	.	.	.	.	.	.	.	.	G	G	C	.	.	.	.	.	.	.	C	.	.	.	.	.	.	.	A	.	.	.	.	.	.	.	.	.	.	.	.	.
Hap 110	C	T	.	.	.	.	T	.	.	.	.	.	.	.	.	.	.	G	G	C	.	.	.	.	.	.	.	C	.	.	.	.	.	.	.	A	.	.	.	.	.	.	.	.	.	.	.	.	.
Hap 111	C	.	.	.	.	.	T	.	.	.	.	.	.	.	.	.	.	G	G	C	.	.	.	.	.	.	.	C	.	.	.	.	.	.	.	A	.	G	.	.	.	.	.	.	.	.	.	.	.
Hap 122	C	.	.	.	.	.	T	.	.	.	.	.	.	.	.	.	.	G	G	C	.	.	.	.	.	.	.	C	.	.	.	.	.	.	.	A	.	G	.	.	.	.	.	.	.	.	.	.	.
Hap 124	C	.	.	.	.	.	T	.	.	.	.	.	.	.	.	.	.	G	G	C	.	.	.	.	.	.	.	C	.	.	.	.	.	.	.	A	.	G	.	.	.	.	.	.	.	.	.	.	.
Hap 126	C	.	.	.	.	.	T	.	.	.	.	.	.	.	.	.	.	G	G	C	.	.	.	.	.	.	.	C	.	.	.	A	.	.	.	A	.	G	.	.	.	.	.	.	.	.	.	.	.
Hap 127	C	.	.	.	.	.	T	.	.	.	.	.	.	.	.	.	.	G	G	C	.	.	.	.	.	.	.	C	.	.	.	.	.	.	.	A	.	G	.	.	.	.	.	.	.	.	.	.	.
Hap 128	C	.	.	.	.	.	T	.	.	.	.	.	.	.	T	.	.	G	G	C	.	.	.	.	.	.	.	C	.	.	.	.	.	.	.	A	.	G	.	.	.	.	.	.	.	.	.	.	.
Hap 129	C	.	.	.	.	.	T	.	.	.	.	.	.	.	.	.	.	G	G	C	.	.	.	.	.	.	.	C	.	.	.	.	.	.	.	A	.	G	.	.	.	.	.	.	.	.	.	.	.
Hap 131	C	.	.	.	.	.	T	.	.	.	.	.	.	A	.	.	.	G	G	C	.	.	.	.	.	.	.	C	.	.	.	A	.	.	.	A	.	G	.	.	.	.	.	.	.	.	.	.	.
Hap 136	C	.	.	.	.	.	T	.	.	.	.	.	.	.	.	.	.	G	G	C	.	.	.	.	.	.	.	C	.	.	.	.	.	.	.	A	.	.	.	.	.	.	.	.	.	.	.	.	.
Hap 186	C	.	.	.	.	.	T	.	.	.	.	.	.	.	.	.	.	G	G	C	.	.	.	.	.	.	.	C	.	.	.	.	.	.	.	A	.	G	.	.	.	.	.	.	.	.	.	.	.
Hap 187	C	.	.	.	.	.	T	.	.	.	.	.	.	.	.	.	.	G	G	C	.	.	.	.	.	.	.	C	.	.	.	.	.	.	.	A	.	G	.	.	.	.	.	.	.	.	.	.	.
Hap 146	D	.	.	.	.	.	.	.	.	.	.	.	.	.	.	.	.	.	G	.	.	.	.	.	.	.	.	C	.	.	.	.	.	.	.	.	.	.	.	.	.	.	.	.	.	.	.	.	.
Hap 147	D	.	.	.	.	.	.	.	.	.	.	.	.	.	.	.	.	.	G	.	.	.	.	.	.	.	.	C	.	.	.	.	.	.	.	.	.	.	.	.	.	.	.	.	.	.	.	.	.
Hap 148	D	.	.	.	.	.	.	.	.	.	.	.	.	.	.	.	.	.	.	.	.	.	.	.	.	.	.	C	.	.	.	.	.	.	.	.	.	.	.	.	.	.	.	.	.	.	.	.	.
Hap 149	D	.	.	.	.	.	.	.	.	.	.	.	.	.	.	.	.	.	.	.	.	.	.	.	.	.	.	C	.	.	.	.	.	.	.	.	.	.	.	.	.	.	.	.	.	.	.	.	.
Hap 150	D	.	.	.	.	.	.	.	.	.	.	.	.	.	.	.	.	.	.	.	.	.	.	.	.	.	.	C	.	.	.	.	.	.	.	.	.	.	.	.	.	.	.	.	.	.	.	.	.
Hap 151	D	.	.	.	.	.	.	.	.	.	.	.	.	.	.	.	.	.	G	.	.	.	.	.	.	.	.	C	.	.	.	.	.	.	.	.	.	.	.	.	.	.	.	.	.	.	.	.	.
Hap 152	D	.	.	.	.	.	.	.	.	.	.	.	.	.	.	.	.	.	.	.	.	.	.	.	.	.	.	C	.	.	.	.	.	.	.	.	.	.	.	.	.	.	.	.	.	.	.	.	.
Hap 209	D	.	.	.	.	.	.	.	.	.	.	.	.	.	.	.	.	.	G	.	.	.	.	.	.	.	.	C	.	.	.	.	.	.	.	.	.	.	.	.	.	.	.	.	.	.	.	.	.
Hap 212	D	.	.	.	.	.	.	.	.	.	.	.	.	.	.	.	.	.	G	.	.	.	.	.	.	.	.	C	.	.	.	.	.	.	.	.	.	.	.	.	.	.	.	.	.	.	.	.	.
Hap 213	D	.	.	.	.	.	.	.	.	.	.	.	.	.	.	.	.	.	G	.	.	.	.	.	.	.	.	C	.	.	.	.	.	.	.	.	.	.	.	.	.	.	.	.	.	.	.	.	.
Hap 214	D	.	.	.	.	.	.	.	.	.	.	.	.	.	.	.	.	.	G	.	.	.	.	.	.	.	.	C	.	.	.	.	.	.	.	.	.	.	.	.	.	.	.	.	.	.	.	.	.
Hap 215	D	.	.	.	.	.	.	.	.	.	.	.	.	.	.	.	.	.	G	.	.	.	.	.	.	.	.	C	.	.	.	.	.	.	.	.	.	.	.	.	.	.	.	.	.	.	.	.	.
Hap 216	D	.	.	.	.	.	.	.	.	.	.	.	.	.	.	.	.	.	G	.	.	.	.	.	.	.	.	C	.	.	.	.	.	.	.	.	.	.	.	.	.	.	.	.	.	.	.	.	.
Hap 29	E	.	.	.	.	.	.	.	.	.	.	.	.	.	.	.	.	.	G	.	.	.	.	.	.	.	.	C	C	.	.	.	.	.	.	.	.	.	.	.	.	.	.	.	.	.	.	.	.
Hap 30	E	.	.	.	.	.	.	.	.	.	.	.	.	.	.	.	.	.	G	.	.	.	.	.	.	.	.	C	.	.	.	.	.	.	.	.	.	.	.	.	.	.	.	.	.	.	.	.	.
Hap 31	E	.	.	.	.	.	.	.	.	.	.	.	.	.	.	.	.	.	G	.	.	.	.	.	.	.	.	C	.	.	.	.	.	.	.	.	.	.	.	C	.	A	.	.	.	.	.	.	.
Hap 32	E	.	.	.	.	.	T	.	.	.	.	.	.	.	.	.	.	.	G	.	.	.	.	.	.	.	.	C	.	.	.	.	.	.	.	.	.	.	.	.	.	A	.	.	.	.	.	.	.
Hap 36	E	.	.	.	.	.	.	.	.	.	.	.	.	.	.	.	.	.	G	.	.	.	.	.	.	.	.	C	.	.	.	.	.	.	.	.	.	.	.	.	.	.	.	.	.	.	.	.	.
Hap 37	E	.	.	.	.	.	.	.	.	.	.	.	.	.	.	.	.	.	G	.	.	.	.	.	.	.	.	C	.	.	.	.	.	.	.	.	.	.	.	.	.	.	.	.	.	.	.	.	.
Hap 143	F	.	.	.	.	.	T	.	.	.	.	.	.	.	.	.	.	G	G	C	.	.	.	.	.	.	.	C	.	.	.	.	.	.	.	A	.	.	.	.	.	.	.	.	.	.	.	.	.
Hap 144	F	.	.	.	.	.	T	.	.	.	.	.	.	.	.	.	.	G	G	C	.	.	.	.	.	.	.	C	.	.	.	.	.	.	.	A	.	.	.	.	.	.	.	.	.	.	.	.	.
Hap 145	F	.	.	.	.	.	T	.	.	.	.	.	.	.	.	.	.	G	G	C	.	.	.	.	.	.	.	C	.	.	.	.	.	.	.	.	.	.	.	.	.	.	.	.	.	.	.	.	.
Hap 210	F	.	.	.	.	.	.	.	.	.	.	.	.	.	.	.	.	.	G	.	.	.	.	.	.	.	.	C	.	.	.	.	.	.	.	A	.	G	.	.	.	.	.	.	.	.	.	.	.
Hap 211	F	.	.	.	.	.	T	.	.	.	.	.	.	.	.	.	.	G	G	C	.	.	.	.	.	.	.	C	.	.	.	.	.	.	.	A	.	G	.	.	.	A	.	.	.	.	.	.	.
Hap 16	G	.	.	.	.	.	T	T	.	.	.	.	.	.	.	.	.	G	G	C	.	.	.	A	.	.	C	C	.	C	.	A	.	.	.	A	T	.	.	.	.	A	.	.	.	.	.	.	G
Hap 202	G	.	.	.	.	.	T	T	.	.	A	.	.	.	.	.	.	G	G	C	.	.	.	A	.	.	C	C	.	C	.	A	.	.	.	A	T	.	.	.	.	A	.	.	.	.	.	.	G
Hap 107	H	.	.	.	.	.	.	.	.	.	.	.	.	.	.	.	.	.	G	.	.	.	.	.	.	.	.	C	.	.	.	.	.	.	.	.	.	.	.	.	.	.	.	.	.	.	.	.	.
Hap 109	H	.	.	.	.	.	.	.	.	.	.	.	.	.	.	.	.	.	G	.	.	.	.	.	.	.	.	C	.	.	.	.	.	.	.	.	.	.	.	.	.	.	.	.	.	.	.	.	.
Haplotype	Haplogroup	Polymorphic sites (continued)
Hap 1	A	G	C	A	A	G	G	C	A	T	T	C	T	T	T	G	C	T	T	T	G	C	A	C	C	G	G	T	T	T	G	C	C	A	C	A	T	A	C	C	A	T	T	G	A	T	C	A	A
Hap 2	A	.	.	.	.	.	A	.	.	.	.	.	.	.	C	.	.	.	.	.	.	.	.	.	T	.	.	.	C	C	.	.	.	.	.	.	.	.	.	.	.	.	.	.	.	.	.	.	.
Hap 3	A	.	.	.	.	.	A	.	.	.	.	.	.	.	.	.	.	.	.	.	.	.	.	.	T	.	.	.	C	C	.	.	.	.	.	.	.	.	.	.	.	.	.	.	.	.	.	.	.
Hap 5	A	.	.	.	.	.	A	.	.	.	.	.	.	.	C	.	.	.	.	.	.	.	.	.	T	.	.	.	C	C	.	.	.	.	.	.	.	.	.	.	.	.	.	.	.	.	.	.	.
Hap 6	A	.	.	.	.	.	A	.	.	.	.	.	.	.	C	.	.	.	.	.	.	.	.	.	T	.	.	.	C	C	.	.	.	.	.	.	.	.	.	.	.	.	.	.	.	.	.	.	.
Hap 7	A	A	.	.	.	.	A	.	.	.	.	.	.	.	C	.	.	.	.	.	.	.	.	.	T	.	.	.	C	C	.	.	.	.	.	.	.	.	.	.	.	.	.	.	.	.	.	.	.
Hap 9	A	.	.	.	.	.	A	.	.	.	.	.	.	.	C	.	.	C	.	.	.	.	.	.	T	.	.	.	C	C	.	.	.	.	T	.	.	.	.	.	.	.	.	A	.	.	.	.	.
Hap 10	A	.	.	.	.	.	A	.	.	.	.	.	.	.	C	.	.	.	C	.	.	.	.	.	T	.	.	.	C	C	.	.	.	.	.	.	.	.	.	.	.	.	.	.	.	.	.	.	.
Hap 11	A	.	.	.	.	.	A	.	.	.	.	.	.	.	C	.	.	.	.	.	.	.	.	.	T	.	.	.	C	C	.	.	.	.	.	.	.	.	.	.	.	.	.	.	.	.	.	.	.
Hap 13	A	.	.	.	.	.	A	.	.	.	.	.	.	.	C	.	.	.	.	C	.	.	.	.	T	.	.	.	C	C	.	.	.	.	T	.	.	.	.	.	.	.	.	.	.	C	.	.	.
Hap 14	A	.	.	.	.	.	A	.	.	.	.	.	C	.	C	.	.	.	C	.	.	.	.	.	T	.	.	.	C	C	.	.	.	.	.	.	.	.	.	.	.	.	.	.	.	.	.	.	.
Hap 15	A	.	.	.	.	.	A	.	.	.	.	.	.	.	C	.	.	.	C	.	.	.	.	.	T	.	.	.	C	C	.	.	.	.	.	.	C	.	.	.	.	.	.	.	.	.	.	.	.
Hap 17	A	A	.	G	.	.	A	.	.	.	.	.	.	.	C	.	.	.	C	.	.	T	.	.	T	.	.	.	C	C	.	.	.	G	.	.	.	.	.	.	.	.	.	.	.	.	.	.	.
Hap 19	A	.	.	.	.	.	A	.	.	.	.	.	.	.	C	.	.	.	C	.	.	.	.	.	T	.	.	.	C	C	.	.	.	.	.	.	.	.	.	.	.	.	.	.	.	.	.	.	.
Hap 20	A	.	.	.	.	.	A	.	.	.	.	.	.	.	C	.	.	.	.	.	.	.	.	.	T	.	.	.	C	C	.	.	.	.	.	.	.	.	.	.	.	.	.	.	.	.	.	.	.
Hap 41	A	.	.	.	.	A	A	.	.	.	.	.	.	.	C	.	.	.	C	C	.	.	.	.	T	.	.	.	C	C	.	.	.	.	.	.	.	.	.	T	.	.	.	.	.	.	.	.	.
Hap 46	A	.	.	.	.	.	A	.	.	.	.	.	.	.	C	.	.	.	C	.	.	.	.	.	T	.	.	.	C	C	.	.	.	.	.	G	.	.	.	.	.	.	.	.	.	.	.	.	.
Hap 48	A	.	.	.	.	.	A	.	.	.	.	.	.	.	C	.	.	.	.	.	.	.	.	.	.	.	.	.	.	C	.	.	.	.	.	.	.	.	.	.	.	.	.	.	.	.	.	.	.
Hap 49	A	.	.	.	.	.	A	.	.	.	.	.	.	.	C	.	.	.	C	.	.	.	.	.	T	.	.	.	C	C	.	.	.	.	.	.	.	.	.	.	.	.	.	.	.	.	.	.	.
Hap 50	A	.	.	.	.	.	A	.	.	.	.	.	.	.	C	.	.	.	C	.	.	.	.	.	T	.	.	.	C	C	.	.	.	.	.	.	.	.	.	.	.	.	.	.	.	.	.	.	.
Hap 51	A	.	.	.	.	.	A	.	.	.	.	.	.	.	C	.	.	.	.	C	.	.	.	.	T	.	.	.	C	C	.	.	.	.	T	.	.	.	.	.	.	.	.	A	.	.	.	.	.
Hap 55	A	.	.	.	.	.	A	.	.	.	.	.	.	.	C	.	.	.	C	.	.	.	.	.	T	.	.	.	.	C	.	.	.	.	.	.	.	.	.	.	.	.	.	.	.	.	.	.	.
Hap 65	A	.	.	.	.	.	A	.	.	.	.	.	.	.	C	.	.	.	.	.	.	.	.	.	T	.	.	.	C	C	.	.	.	.	.	.	.	.	.	.	.	.	.	.	.	.	.	.	.
Hap 66	A	A	.	.	.	.	A	.	.	.	C	.	.	.	.	.	.	.	C	.	.	.	.	.	T	.	.	C	C	C	.	.	.	.	.	.	.	.	.	.	.	.	.	.	.	.	.	.	.
Hap 67	A	.	.	.	.	.	A	.	.	.	.	.	.	.	C	.	.	.	.	.	.	.	.	.	T	.	.	.	C	C	.	.	.	.	.	.	.	.	.	.	.	.	.	.	.	.	.	.	.
Hap 70	A	.	.	.	.	.	A	.	.	.	.	.	.	.	C	.	.	.	C	.	.	.	.	.	T	.	.	.	C	C	.	.	.	.	.	.	.	.	.	.	.	.	.	.	G	.	.	.	.
Hap 71	A	.	.	.	.	.	A	.	.	.	.	.	C	.	C	.	.	.	C	.	.	.	.	.	T	.	.	.	C	C	.	.	.	.	.	.	.	.	.	.	.	.	.	.	.	.	.	.	.
Hap 74	A	A	.	.	.	.	A	.	.	.	.	.	.	.	.	.	.	.	C	.	.	.	.	.	T	.	.	.	C	C	.	.	.	.	T	.	.	.	.	.	.	.	.	.	.	.	.	.	.
Hap 76	A	.	.	.	.	.	.	.	.	.	.	.	.	.	.	.	.	.	.	.	.	.	.	.	.	.	A	.	.	.	.	.	.	.	.	.	.	.	.	.	.	.	.	.	.	.	.	.	.
Hap 77	A	.	.	.	.	.	.	.	.	.	.	.	.	.	C	.	.	.	.	.	.	.	.	.	T	.	.	.	C	C	.	.	.	.	.	.	.	.	.	.	.	.	.	.	.	.	.	.	.
Hap 78	A	.	.	.	.	A	A	.	.	.	.	.	C	C	C	.	.	.	C	.	.	.	.	.	T	.	.	.	C	C	.	.	.	.	.	.	.	.	.	.	.	.	.	.	.	.	.	.	.
Hap 79	A	A	.	.	.	.	A	.	.	.	.	.	.	.	.	.	.	.	C	.	.	.	.	.	T	.	.	.	C	C	.	.	.	.	.	.	.	.	.	.	.	.	.	.	.	C	.	.	.
Hap 82	A	.	.	.	.	.	A	.	.	.	.	.	.	.	C	.	.	.	C	.	.	.	.	.	T	.	.	.	C	C	.	.	.	.	.	G	.	.	.	.	.	.	.	.	.	.	.	.	.
Hap 84	A	.	.	.	.	.	A	.	.	.	.	.	.	.	C	.	.	.	C	.	.	.	.	.	T	.	.	.	C	C	.	.	.	.	.	.	.	.	.	.	.	.	.	.	.	.	.	.	.
Hap 90	A	.	.	.	.	.	A	.	.	.	.	.	.	.	C	.	.	.	C	.	.	.	.	.	T	.	.	.	C	C	.	.	.	.	.	.	.	.	.	.	.	.	.	.	.	.	.	.	.
Hap 92	A	A	.	.	.	.	A	.	.	.	.	.	.	.	.	.	.	.	C	.	.	.	.	.	T	.	.	.	C	C	.	.	.	.	.	.	.	.	.	.	.	.	.	.	.	.	.	.	.
Hap 93	A	A	.	.	.	.	A	.	.	.	.	.	.	.	.	.	.	.	C	.	.	.	G	.	T	.	.	.	C	C	.	.	.	.	.	.	.	.	.	.	.	.	.	.	.	.	.	.	.
Hap 95	A	.	.	.	.	.	A	.	.	.	.	.	C	.	C	.	.	.	C	.	.	.	.	.	T	.	.	C	C	C	.	.	.	.	.	.	.	.	.	.	.	.	.	.	.	.	.	.	.
Hap 97	A	.	.	.	.	.	A	.	.	.	.	.	C	.	C	.	.	.	C	.	.	.	.	.	T	.	.	C	C	C	.	.	.	.	.	.	.	.	.	.	.	.	.	A	.	.	.	.	.
Hap 98	A	A	.	.	.	.	A	.	.	.	.	.	.	.	.	.	.	.	C	.	.	.	.	.	T	.	.	.	C	C	.	.	.	.	.	.	.	.	.	.	.	.	.	.	.	C	.	.	.
Hap 99	A	.	.	.	.	.	A	.	.	.	.	.	.	C	C	A	.	.	C	.	.	.	.	.	T	.	.	.	C	C	.	.	.	.	.	.	.	.	.	.	.	.	.	.	.	.	.	.	.
Hap 100	A	A	.	.	.	.	A	.	.	.	.	.	.	.	.	.	.	.	C	.	.	.	.	.	T	.	.	.	C	C	.	.	.	.	.	.	.	.	.	.	.	.	.	.	.	.	.	.	.
Hap 102	A	.	.	.	.	.	A	.	.	.	.	.	.	.	C	.	.	.	C	.	.	.	.	.	.	.	.	.	C	C	.	.	.	.	.	.	.	.	.	.	.	C	.	.	.	.	.	.	.
Hap 104	A	.	.	.	.	.	A	.	.	.	.	.	.	.	C	.	.	.	C	.	.	.	.	.	T	.	.	.	C	C	.	.	.	.	.	.	.	.	.	.	.	.	.	A	.	.	.	.	.
Hap 106	A	.	.	.	.	.	A	.	.	.	.	.	.	.	C	.	.	.	.	.	.	.	.	.	T	.	.	.	C	C	.	.	.	.	.	.	.	.	.	.	.	.	.	.	.	.	.	.	.
Hap 108	A	.	.	.	.	.	A	.	.	.	.	.	.	.	C	.	.	.	.	.	.	.	.	.	T	.	.	.	C	C	.	.	.	.	.	.	.	.	.	.	.	.	.	.	.	.	.	.	.
Hap 112	A	.	.	.	.	.	.	.	.	.	.	.	.	.	C	.	.	.	.	.	.	.	.	.	T	.	.	.	C	C	.	.	.	.	.	.	.	.	.	.	.	.	.	.	.	.	.	.	.
Hap 113	A	.	.	.	.	.	A	.	.	.	.	.	.	.	C	.	.	.	.	.	.	.	.	.	.	.	.	.	C	C	.	.	.	.	.	.	.	.	.	.	.	.	.	A	.	.	.	.	.
Hap 114	A	.	.	.	.	.	A	.	.	.	.	.	.	.	C	.	.	.	.	.	.	.	.	.	T	.	.	.	C	C	.	.	.	.	T	.	.	.	.	.	.	.	.	.	.	.	.	.	.
Hap 115	A	.	.	.	.	.	A	.	.	.	.	.	.	.	C	.	.	.	.	.	.	.	.	.	.	.	.	.	C	C	.	.	.	.	.	.	.	.	.	.	.	.	.	A	.	.	.	.	.
Hap 116	A	.	.	.	.	.	A	.	.	C	.	.	.	.	C	.	.	.	C	.	.	.	.	.	T	.	.	.	C	C	.	.	.	.	.	.	.	.	.	.	.	.	.	.	.	.	.	.	.
Hap 118	A	A	.	.	.	.	A	.	.	.	.	.	.	.	.	.	.	.	C	.	.	.	.	.	T	.	.	.	C	C	.	.	.	.	.	.	.	.	.	.	.	.	.	.	.	C	.	.	.
Hap 120	A	.	.	.	.	.	A	.	.	.	.	.	.	.	.	.	.	.	C	.	.	.	.	.	T	.	.	.	C	C	.	.	.	.	.	.	.	.	.	.	.	.	.	.	.	.	.	.	.
Hap 121	A	.	.	.	.	.	A	.	.	.	.	.	C	.	.	.	.	.	C	.	.	.	.	.	T	.	.	.	C	C	.	.	.	.	.	.	.	.	.	.	.	.	.	.	.	.	.	.	.
Hap 134	A	.	.	.	.	.	A	.	.	.	.	.	C	.	C	.	.	.	C	.	.	.	.	.	T	.	.	.	C	C	.	.	.	.	.	.	.	.	.	.	.	.	.	.	.	.	.	.	.
Hap 137	A	.	.	.	.	A	A	.	.	.	.	.	C	C	.	.	.	.	C	.	.	.	.	.	T	.	.	.	C	C	.	.	.	.	.	.	.	.	.	.	.	.	.	.	.	.	.	.	.
Hap 141	A	.	.	.	.	.	A	.	.	.	.	.	.	.	C	.	.	.	C	.	.	.	.	.	T	.	.	.	C	C	.	.	.	.	.	.	C	.	.	.	.	.	.	.	.	.	.	.	.
Hap 142	A	.	.	.	.	.	A	.	.	.	.	.	.	.	C	.	.	.	C	.	.	.	.	.	T	.	.	.	C	C	.	.	.	.	.	.	.	.	.	.	.	.	.	.	.	.	.	.	.
Hap 153	A	.	.	.	.	A	A	.	.	.	.	.	C	C	C	.	.	.	C	.	.	.	.	.	T	.	.	.	C	C	.	.	.	.	.	.	.	.	.	.	.	.	.	.	.	.	.	.	.
Hap 154	A	.	.	.	.	.	A	.	.	.	.	.	C	.	C	.	.	.	C	.	.	.	.	.	T	.	.	.	C	C	.	.	.	.	.	.	.	.	.	.	.	.	.	.	.	.	.	.	.
Hap 155	A	A	.	.	.	.	A	.	.	.	.	.	.	.	.	.	.	.	C	.	.	.	.	.	T	.	.	.	C	C	.	.	.	.	.	.	.	.	.	.	.	.	.	.	.	C	.	.	.
Hap 156	A	.	.	.	.	.	.	.	.	.	.	.	.	.	.	.	.	.	C	.	.	.	.	.	T	.	.	.	C	C	.	.	.	.	.	.	.	.	.	.	.	.	.	.	.	.	.	.	.
Hap 157	A	.	.	.	.	A	A	.	.	.	.	.	C	C	C	.	.	.	C	.	.	.	.	.	T	.	.	.	C	C	.	.	.	.	.	.	.	.	.	.	.	.	.	.	.	.	.	.	.
Hap 159	A	.	.	.	.	A	A	.	.	.	.	.	C	.	.	.	.	.	C	.	.	.	.	.	T	.	.	.	C	C	.	.	.	.	.	.	.	G	.	.	.	.	.	.	.	.	.	.	.
Hap 160	A	.	.	.	.	.	.	.	.	.	.	.	.	.	.	.	.	.	C	.	.	.	.	.	T	.	.	.	C	C	.	.	.	.	.	.	.	.	.	.	.	.	.	.	.	.	.	.	.
Hap 163	A	A	.	.	.	.	A	.	.	.	.	.	.	.	.	.	.	.	C	.	.	.	.	.	T	.	.	.	C	C	.	.	.	.	.	.	.	.	.	.	.	.	.	.	.	C	T	.	.
Hap 164	A	.	.	.	.	.	A	.	.	.	.	.	.	.	C	.	.	.	C	.	.	.	.	.	T	.	.	.	C	C	.	.	.	.	.	.	.	.	.	.	.	.	.	.	.	.	.	.	.
Hap 166	A	.	.	.	.	A	A	.	.	.	.	.	C	.	.	.	.	.	C	.	.	.	.	.	T	.	.	.	C	C	.	.	.	.	T	.	.	G	.	.	.	.	.	.	.	C	.	.	.
Hap 169	A	.	.	.	.	.	A	T	.	.	.	.	C	.	C	.	.	.	C	C	.	.	.	.	T	.	.	.	C	C	.	.	.	.	.	.	.	.	.	.	.	.	.	A	.	C	.	.	.
Hap 170	A	.	.	.	.	A	A	.	.	.	.	.	C	C	.	.	.	.	C	.	.	.	.	.	T	.	.	.	C	C	.	.	.	.	.	.	.	.	.	.	.	.	.	.	.	.	.	.	.
Hap 171	A	.	.	.	.	.	A	.	G	.	.	.	.	.	C	.	.	.	C	.	.	.	.	.	T	.	.	.	C	C	.	.	.	.	.	.	.	.	.	.	.	.	.	.	.	.	.	.	.
Hap 172	A	.	.	.	.	.	A	.	.	.	.	.	.	.	C	.	.	.	.	.	.	.	.	.	T	.	.	.	C	C	.	.	.	.	.	.	.	.	.	.	.	.	.	.	.	.	.	.	.
Hap 173	A	.	.	.	.	.	A	.	.	.	.	.	.	.	C	.	.	.	.	.	.	.	.	.	T	.	.	.	.	C	.	.	.	.	.	.	.	.	.	.	.	.	.	A	.	.	.	.	.
Hap 174	A	.	.	.	.	.	A	.	.	.	.	.	.	.	C	.	.	.	C	.	.	.	.	.	T	.	.	.	C	C	.	.	.	.	.	.	.	.	.	.	.	.	.	.	.	.	.	.	.
Hap 175	A	.	.	.	.	A	.	.	.	.	.	.	.	.	C	.	.	.	C	.	.	.	.	.	T	.	.	.	C	C	.	.	.	.	.	.	.	.	.	.	.	.	.	.	.	.	.	.	.
Hap 177	A	.	.	.	.	.	A	.	.	.	.	.	.	.	C	.	.	.	.	.	.	.	.	.	T	.	.	.	C	C	.	.	.	.	.	.	.	.	.	.	.	.	.	A	.	.	.	.	.
Hap 178	A	.	.	.	.	.	A	.	.	.	.	.	.	.	C	.	.	.	C	C	.	.	.	.	T	.	.	.	C	C	.	.	.	.	.	.	.	.	.	T	.	.	.	.	.	.	.	.	.
Hap 179	A	.	.	.	.	A	A	.	G	.	.	.	.	.	C	.	.	.	C	.	.	.	.	.	T	.	.	.	C	C	.	.	.	.	.	.	.	.	.	.	.	.	.	A	.	.	.	.	.
Hap 180	A	.	.	.	.	.	A	.	.	.	.	.	.	.	C	.	.	.	C	C	.	.	.	.	T	.	.	.	C	C	.	.	.	.	.	.	.	.	.	.	.	.	.	.	.	.	.	.	.
Hap 182	A	.	.	.	.	.	A	.	.	.	.	.	.	.	C	.	.	.	C	.	.	.	.	.	T	.	.	.	C	C	.	.	.	.	.	.	.	.	.	.	.	.	.	.	.	.	.	.	.
Hap 183	A	.	.	.	.	.	A	.	.	.	.	.	.	.	C	.	.	.	.	.	.	.	.	.	T	.	.	.	C	C	.	.	.	.	.	.	.	.	.	.	.	.	.	.	.	.	.	.	.
Hap 184	A	.	.	.	.	.	A	.	.	.	.	.	.	.	C	.	.	.	C	.	.	.	.	.	T	.	.	.	C	C	.	.	.	.	.	.	.	.	.	.	.	C	.	.	G	.	.	.	.
Hap 185	A	.	.	.	.	.	A	.	.	.	.	.	.	.	C	.	.	.	C	.	.	.	.	.	T	.	.	.	C	C	.	.	.	.	.	.	.	.	.	.	.	.	.	A	.	.	.	.	.
Hap 191	A	A	.	.	.	.	A	.	.	.	.	.	.	.	.	.	.	.	C	.	.	.	.	.	T	.	.	.	C	C	.	.	.	.	.	.	.	.	.	.	.	.	.	.	.	.	.	.	.
Hap 192	A	.	.	.	.	A	A	.	.	.	.	.	C	.	.	.	.	.	C	.	.	.	.	.	T	.	.	.	C	C	.	.	.	.	.	.	.	G	.	.	.	.	.	.	.	.	.	.	.
Hap 193	A	.	.	.	.	.	A	.	.	.	.	.	.	.	C	.	.	.	C	.	.	.	.	.	T	.	.	.	.	C	.	.	.	.	.	.	.	.	.	.	.	.	.	.	.	.	.	.	.
Hap 194	A	.	.	.	.	A	A	.	.	.	.	.	C	.	.	.	.	.	C	C	.	.	.	.	T	.	.	.	C	C	.	.	.	.	.	.	.	G	.	.	.	.	.	.	.	.	.	.	.
Hap 195	A	.	.	.	.	.	A	.	.	.	.	.	.	.	C	.	.	.	C	C	.	.	.	.	T	.	.	.	C	C	.	.	.	.	.	.	.	.	.	.	.	.	.	.	.	.	.	.	.
Hap 196	A	.	.	.	.	A	A	.	.	.	.	.	.	.	C	.	.	.	C	C	.	.	.	.	T	.	.	.	C	C	.	.	.	.	.	.	.	.	.	.	.	.	.	.	.	.	.	.	.
Hap 197	A	.	.	.	.	.	A	.	.	.	.	.	.	.	C	.	.	.	C	C	.	.	.	.	T	.	.	.	C	C	.	.	.	.	.	.	.	.	.	T	.	.	.	.	.	.	.	.	.
Hap 198	A	.	.	.	.	.	A	.	.	.	.	.	.	.	C	.	.	.	C	C	.	.	.	.	T	.	A	.	C	C	.	.	.	.	T	.	.	.	.	T	.	.	.	.	.	.	.	.	.
Hap 199	A	.	.	.	.	.	A	.	.	.	.	.	.	.	C	.	.	.	C	.	.	.	.	.	T	.	.	.	C	C	.	.	.	.	.	.	.	.	.	.	.	.	.	.	.	.	.	.	.
Hap 200	A	.	T	.	.	.	A	.	.	.	.	.	.	.	.	.	.	.	C	.	.	.	.	.	T	.	.	.	C	C	.	.	.	.	.	.	.	.	.	.	.	.	.	.	.	.	.	.	.
Hap 201	A	.	.	.	.	.	A	.	.	.	.	.	.	.	.	.	T	.	C	.	.	.	.	.	T	.	.	.	C	C	.	.	.	.	.	.	.	.	.	.	.	.	.	.	.	.	.	.	.
Hap 204	A	.	.	.	.	.	A	.	.	.	.	.	.	.	C	.	.	.	.	.	.	.	.	.	T	.	.	.	.	C	.	.	.	.	.	.	.	.	.	.	.	.	.	.	.	.	.	.	.
Hap 205	A	.	.	.	.	.	A	.	.	.	.	.	.	.	C	.	.	.	C	.	.	.	.	.	T	.	.	.	C	C	.	.	.	.	.	.	C	.	T	.	.	.	.	.	.	.	.	.	.
Hap 206	A	.	.	.	.	.	A	.	.	.	.	.	.	.	C	.	.	.	C	.	.	.	.	.	T	.	.	.	C	C	.	.	.	.	.	.	.	.	.	.	.	.	.	.	.	.	.	.	.
Hap 207	A	.	.	.	.	.	A	.	G	.	.	.	.	.	C	.	.	.	C	.	.	.	.	.	T	A	.	.	C	C	.	.	.	.	.	.	.	.	.	.	.	.	.	.	.	.	.	.	.
Hap 208	A	.	.	.	.	.	A	.	.	.	.	.	.	.	C	.	.	.	C	.	.	.	.	.	T	.	.	.	C	C	.	.	.	.	.	.	.	.	.	.	.	.	.	.	.	.	.	.	.
Hap 18	B	A	.	.	.	.	A	.	.	.	C	.	.	.	.	.	.	.	C	.	.	.	.	.	T	.	.	C	C	C	.	.	.	.	.	.	.	.	.	.	.	.	.	.	.	.	.	.	.
Hap 21	B	.	.	.	.	.	A	.	.	.	C	.	.	.	.	.	.	.	C	.	.	.	.	.	T	.	.	C	C	C	.	.	.	.	.	.	.	.	.	.	.	.	.	.	.	.	.	.	.
Hap 23	B	A	.	.	.	.	A	.	.	.	C	.	.	.	.	.	.	.	C	.	.	.	.	.	T	.	.	C	C	C	.	.	.	.	.	.	.	.	.	.	.	.	.	.	.	.	.	.	.
Hap 24	B	A	.	.	.	.	A	.	.	.	C	.	.	.	.	.	.	.	C	.	.	.	.	.	T	.	.	C	.	C	.	.	.	.	.	.	.	.	.	.	.	.	.	.	.	.	.	.	.
Hap 25	B	A	.	.	.	.	A	.	.	.	C	.	.	.	C	.	.	.	C	.	.	.	.	.	T	.	.	C	C	C	.	.	.	.	.	.	.	.	.	.	.	.	.	.	.	.	.	.	.
Hap 26	B	A	.	.	.	.	A	.	.	.	C	.	.	.	.	.	.	.	C	.	.	.	.	.	T	.	.	C	C	C	.	.	.	.	.	.	.	.	.	.	.	.	.	.	.	.	.	.	.
Hap 27	B	A	.	G	.	.	A	.	.	.	C	.	.	.	.	.	.	.	C	.	.	.	.	.	T	.	.	C	C	C	.	.	.	.	.	.	.	.	.	.	.	.	.	.	.	.	.	.	.
Hap 28	B	A	.	.	.	.	A	.	.	.	C	.	C	.	.	.	.	.	C	.	.	.	.	.	T	.	.	C	C	C	.	.	.	.	.	.	.	.	.	.	.	.	.	.	.	.	.	.	.
Hap 33	B	.	.	.	.	.	A	.	.	.	.	.	.	.	.	.	.	.	C	.	.	.	.	.	T	.	.	C	C	C	.	.	.	.	.	.	.	.	.	.	.	.	.	.	.	.	.	.	.
Hap 43	B	A	.	.	.	.	A	.	.	.	C	.	.	.	.	.	.	.	C	.	.	.	.	.	T	.	.	C	C	C	.	.	.	.	.	.	.	.	.	.	.	.	.	.	.	.	.	.	.
Hap 56	B	A	.	.	.	.	A	.	.	.	C	.	.	.	.	.	.	.	C	.	.	.	.	.	T	.	.	C	C	C	.	.	.	.	.	.	.	.	.	.	.	.	.	.	.	.	.	.	.
Hap 57	B	A	.	.	.	.	A	.	.	.	C	.	.	.	.	.	.	.	C	.	.	.	.	.	T	.	.	C	C	C	.	.	.	.	.	.	.	.	.	.	.	.	.	.	.	C	.	.	.
Hap 58	B	A	.	.	.	A	A	.	.	.	C	.	.	.	.	.	.	.	C	.	.	.	.	.	T	.	.	C	C	C	.	.	.	.	.	.	.	.	.	.	.	.	.	.	.	.	.	.	.
Hap 59	B	A	.	.	.	.	A	.	.	.	C	.	.	.	.	.	.	C	C	.	.	.	.	.	T	.	.	C	C	C	.	.	.	.	.	.	.	.	.	.	.	.	.	.	.	.	.	.	.
Hap 60	B	A	.	.	.	A	A	.	.	.	C	.	.	.	.	.	.	.	C	.	.	.	.	.	T	.	.	C	C	C	.	.	.	.	.	.	.	.	.	.	.	.	.	.	.	.	.	.	.
Hap 61	B	.	.	.	.	.	A	.	.	.	C	.	.	.	.	.	.	.	C	.	.	.	.	.	T	.	.	C	C	C	.	.	.	.	.	.	.	.	.	.	.	.	.	.	.	.	.	.	.
Hap 68	B	A	.	.	.	.	A	.	.	.	C	.	C	.	.	.	.	.	C	.	.	.	.	.	T	.	.	C	C	C	.	.	.	.	.	.	.	.	.	.	.	.	.	.	.	.	.	.	.
Hap 72	B	A	.	.	.	.	A	.	.	.	C	.	.	.	.	.	.	.	C	.	.	.	.	.	T	.	.	.	C	C	.	.	.	.	.	.	.	.	.	.	.	.	.	.	.	.	.	.	.
Hap 73	B	A	.	.	.	.	A	.	.	.	C	.	.	.	.	.	.	C	C	.	.	.	.	.	T	.	.	C	C	C	.	.	.	.	.	.	.	.	.	.	.	.	.	.	.	.	.	.	.
Hap 75	B	A	.	.	.	.	A	.	.	.	C	.	.	.	.	.	.	.	C	.	.	.	.	.	T	.	.	C	C	C	.	.	.	.	.	.	.	.	.	.	.	.	.	.	.	.	.	.	.
Hap 80	B	A	.	.	.	.	A	.	.	.	C	.	.	.	.	.	.	.	C	.	.	.	.	.	T	.	.	C	C	C	.	.	.	.	.	.	.	.	.	.	.	.	.	.	.	.	.	.	.
Hap 81	B	A	.	.	.	.	A	.	.	.	C	.	.	.	.	.	.	.	C	.	.	.	.	.	T	.	.	C	C	C	.	.	.	.	.	.	.	.	.	.	.	.	.	.	.	.	.	.	.
Hap 83	B	A	.	.	.	.	A	.	.	.	C	.	.	.	.	.	.	.	C	.	.	.	.	.	T	.	.	C	C	C	.	.	.	.	.	.	.	.	.	.	.	.	.	.	.	.	.	.	.
Hap 87	B	A	.	.	.	.	A	.	.	.	C	.	.	.	.	.	.	.	C	.	.	.	.	.	T	.	.	C	C	C	.	.	.	.	.	.	.	.	.	.	.	.	.	.	.	.	.	.	.
Hap 89	B	A	.	.	.	.	A	.	.	.	C	.	.	.	.	.	.	.	C	.	.	.	.	.	T	.	.	C	C	C	.	.	.	.	.	.	.	.	.	.	.	.	.	.	.	.	.	.	.
Hap 91	B	A	.	.	.	.	A	.	.	.	C	.	.	.	C	.	.	.	C	.	.	.	.	.	T	.	.	C	C	C	.	.	.	.	.	.	.	.	.	.	.	.	.	.	.	.	.	.	.
Hap 94	B	A	.	.	.	.	A	.	.	.	C	.	.	.	.	.	.	.	C	.	.	.	.	.	T	.	.	C	C	C	.	.	.	.	.	.	.	.	.	.	.	.	.	.	.	.	.	.	.
Hap 96	B	A	.	.	.	.	A	.	.	.	C	.	.	.	.	.	.	.	C	.	.	.	.	.	T	.	.	C	C	C	.	.	.	.	.	.	.	.	.	.	.	.	.	.	.	.	.	.	.
Hap 101	B	A	.	.	.	.	A	.	.	.	C	.	.	.	.	.	.	.	C	.	.	.	.	.	T	.	.	C	C	C	.	.	.	.	.	.	.	.	.	.	.	.	.	.	.	.	.	.	.
Hap 117	B	A	.	.	.	.	A	.	.	.	C	.	.	.	.	.	.	.	C	.	.	.	.	.	T	.	.	C	C	C	.	.	.	.	.	.	.	.	.	.	.	.	.	.	.	.	.	.	.
Hap 119	B	A	.	.	.	.	A	.	.	.	C	.	.	.	C	.	.	.	C	.	.	.	.	.	T	.	.	C	C	C	.	.	.	.	.	.	.	.	.	.	.	.	.	.	.	.	.	.	.
Hap 123	B	A	.	.	.	.	A	.	.	.	C	.	.	.	.	.	.	.	C	.	.	.	.	.	T	.	.	C	C	C	.	.	.	.	.	.	.	.	.	.	.	.	.	.	.	C	.	.	.
Hap 125	B	A	.	.	.	.	A	.	.	.	C	.	.	.	.	.	.	.	C	.	.	.	.	.	T	.	.	C	C	C	.	.	.	.	.	.	.	.	.	.	.	.	.	.	.	.	.	.	.
Hap 130	B	A	.	.	.	.	A	.	.	.	C	.	.	.	.	.	.	.	C	.	.	.	.	.	T	.	.	C	C	C	.	.	.	.	.	.	.	.	.	.	.	.	.	.	.	.	.	.	.
Hap 132	B	A	.	.	.	.	A	.	.	.	C	.	.	.	.	.	.	.	C	.	.	.	.	.	T	.	.	C	C	C	.	.	.	.	.	.	.	.	.	.	.	.	.	.	.	.	.	.	.
Hap 133	B	A	.	.	.	.	A	.	.	.	C	.	.	.	.	.	.	.	C	.	.	.	.	.	T	.	.	C	C	C	.	.	.	.	.	.	.	.	.	.	.	.	.	.	.	.	.	.	.
Hap 135	B	A	.	.	.	.	A	.	.	.	C	.	.	.	.	.	.	.	C	.	.	.	.	.	T	.	.	C	C	C	.	.	.	.	.	.	.	.	.	.	.	.	.	.	.	.	.	.	.
Hap 138	B	A	.	.	.	.	A	.	.	.	C	.	.	.	.	.	.	.	C	.	.	.	.	.	T	.	.	C	C	C	.	.	.	.	.	.	.	.	.	.	.	.	.	.	.	.	.	.	.
Hap 139	B	A	.	.	.	.	A	.	.	.	C	.	.	.	.	.	.	.	C	.	.	.	.	.	T	.	.	C	C	C	.	.	.	.	.	.	.	.	.	.	.	.	.	.	.	.	.	.	.
Hap 140	B	A	.	.	.	.	A	.	.	.	.	.	.	.	.	.	.	.	C	.	.	.	.	.	T	.	.	.	C	C	.	.	.	.	.	.	.	.	.	.	.	.	.	.	.	.	.	.	.
Hap 158	B	A	.	.	.	.	A	.	.	.	C	.	.	.	.	.	.	.	C	.	.	.	.	.	T	.	.	C	C	C	.	.	.	.	.	.	.	.	.	.	.	.	.	.	.	.	.	.	.
Hap 161	B	A	.	.	.	.	A	.	.	.	C	.	.	.	.	.	.	.	C	.	.	.	.	.	T	.	.	C	C	C	.	.	.	.	.	.	.	G	.	.	.	.	.	.	.	.	.	.	.
Hap 162	B	A	.	.	.	.	A	.	.	.	C	.	.	.	.	.	.	.	C	.	.	.	.	.	T	.	.	C	C	C	.	.	.	.	.	.	.	.	.	.	.	.	.	.	.	.	.	.	.
Hap 165	B	A	.	.	.	.	A	.	.	.	C	.	.	.	.	.	.	.	C	.	.	.	.	.	T	.	.	C	C	.	.	.	.	.	.	.	.	.	.	.	.	.	.	.	.	.	.	.	.
Hap 167	B	A	.	.	.	.	A	.	.	.	C	.	.	.	.	.	.	.	C	.	.	.	.	.	T	.	.	C	C	C	.	.	.	.	.	.	.	.	.	.	.	.	.	.	.	.	.	.	.
Hap 168	B	A	.	.	.	.	A	.	.	.	C	.	.	.	C	.	.	.	C	.	.	.	.	.	T	.	.	C	C	C	.	.	.	.	.	.	.	.	.	.	.	.	.	.	.	.	.	.	.
Hap 176	B	A	.	.	.	.	A	.	.	.	C	.	.	.	.	.	.	.	C	.	.	.	.	.	T	.	.	.	C	C	.	.	.	.	.	.	.	.	.	.	.	.	.	.	.	.	.	.	.
Hap 181	B	A	.	.	.	.	A	.	.	.	.	.	.	.	.	.	.	.	C	.	.	.	.	.	T	.	.	C	C	C	.	.	.	.	.	.	.	.	.	.	.	.	.	.	.	.	.	.	.
Hap 188	B	A	.	.	.	A	A	.	.	.	C	.	.	.	.	.	.	.	C	.	.	.	.	.	T	.	.	C	C	C	.	.	.	.	.	.	.	.	.	.	.	.	.	.	.	.	.	.	.
Hap 189	B	A	.	.	.	.	A	.	.	.	C	.	.	.	.	.	.	.	C	.	.	.	.	.	T	.	.	C	C	C	.	.	.	.	.	.	.	.	.	.	.	.	.	.	.	.	.	.	.
Hap 190	B	A	.	.	.	.	A	.	.	.	C	.	.	.	.	.	.	.	C	.	.	.	.	.	T	.	.	C	C	C	.	.	.	.	.	.	.	.	.	.	.	.	.	.	.	.	.	.	.
Hap 203	B	A	.	.	.	.	A	.	.	.	C	.	.	.	.	.	.	.	C	.	.	.	.	.	T	.	.	C	C	C	.	.	.	.	.	.	.	.	.	.	.	.	.	.	.	.	.	.	.
Hap 4	C	A	.	.	.	A	A	T	.	.	C	.	.	.	.	.	.	.	C	C	.	.	.	.	T	.	.	.	C	C	.	.	.	.	T	.	C	.	.	.	.	.	.	A	.	.	.	.	.
Hap 8	C	A	.	.	.	A	A	T	.	.	C	.	.	.	.	.	.	.	C	C	.	.	.	.	T	.	.	.	C	C	.	.	.	.	T	.	.	.	.	.	.	.	.	A	.	.	.	.	.
Hap 12	C	A	.	.	.	A	A	T	.	.	C	.	.	.	.	.	.	.	C	C	.	.	.	.	T	.	.	.	C	C	.	.	.	.	T	.	C	.	.	.	.	.	.	A	.	.	.	.	.
Hap 22	C	A	.	.	.	A	A	T	.	.	C	.	.	.	.	.	.	.	C	C	.	.	.	.	T	.	.	.	C	C	.	.	.	.	T	.	.	.	.	.	.	.	.	.	.	.	.	.	.
Hap 34	C	A	.	.	.	A	A	T	.	.	C	.	.	.	.	.	.	.	C	C	.	.	.	.	T	.	.	C	C	C	.	.	.	.	T	G	.	.	.	T	.	.	.	.	.	.	.	.	.
Hap 35	C	.	.	.	.	A	A	T	.	.	C	.	.	.	.	.	.	.	C	C	.	.	.	.	T	.	.	.	C	C	.	.	.	.	T	G	.	.	.	T	.	.	.	.	.	.	.	.	.
Hap 38	C	A	.	.	.	A	A	T	.	.	C	.	.	.	.	.	.	.	C	C	.	.	.	.	T	.	.	.	C	C	.	.	.	.	T	.	.	.	.	.	.	.	.	A	.	.	.	.	.
Hap 39	C	A	.	.	.	A	A	T	.	.	C	.	.	.	.	.	.	.	C	C	.	.	.	.	T	.	.	.	C	C	.	.	.	.	T	.	C	.	.	T	.	.	.	A	.	C	.	.	.
Hap 40	C	A	.	.	.	A	A	T	.	.	C	.	.	.	.	.	.	.	C	C	.	.	.	.	T	.	.	.	C	C	.	.	.	.	T	.	C	.	.	T	.	.	.	A	.	C	.	.	.
Hap 42	C	A	.	.	.	A	A	T	.	.	C	.	.	.	.	.	.	.	C	C	.	.	.	.	T	.	.	.	C	C	.	.	.	.	T	.	.	.	.	.	.	.	.	.	.	.	.	.	.
Hap 44	C	A	.	.	.	A	A	T	.	.	C	.	.	.	.	.	.	.	C	C	.	.	.	.	T	.	.	.	C	C	.	.	.	.	T	.	C	.	.	.	.	.	.	A	.	.	.	.	.
Hap 45	C	A	.	.	.	A	A	T	.	.	C	.	.	.	.	.	.	.	C	C	.	.	.	.	T	.	.	.	C	C	.	.	.	.	T	.	.	.	.	.	.	.	.	A	.	.	.	.	G
Hap 47	C	A	.	.	.	A	A	T	.	.	C	.	.	.	.	.	.	.	C	C	.	.	.	.	T	.	.	.	C	C	.	.	.	.	T	.	.	.	.	.	.	.	.	A	.	.	.	.	G
Hap 52	C	A	.	.	.	A	A	T	.	.	C	.	.	.	.	.	.	.	C	C	.	.	.	.	T	.	.	.	C	C	.	.	.	.	T	.	.	.	.	.	.	.	.	.	.	.	.	.	.
Hap 53	C	A	.	.	.	A	A	T	.	.	C	.	.	.	.	.	.	.	C	C	.	.	.	.	T	.	.	.	C	C	.	.	.	.	.	.	.	.	.	.	.	.	.	.	.	.	.	.	.
Hap 54	C	A	.	.	.	A	A	T	.	.	C	.	.	.	.	.	.	.	.	C	.	.	.	.	T	.	.	.	C	C	.	.	.	.	T	.	C	.	.	.	.	.	.	A	.	.	.	.	.
Hap 62	C	A	.	.	.	A	A	T	.	.	C	.	.	.	.	.	.	.	C	C	.	.	.	.	T	.	.	.	C	C	.	.	.	.	T	.	.	.	.	.	.	.	.	.	.	.	.	.	.
Hap 63	C	A	.	.	.	A	A	T	.	.	C	.	.	.	.	.	.	.	C	C	.	.	.	.	T	.	.	.	C	C	.	.	.	.	T	.	.	.	.	.	.	.	.	.	.	.	.	.	.
Hap 64	C	A	.	.	.	A	A	T	.	.	C	.	.	.	.	.	.	.	C	C	.	.	.	.	T	.	.	.	C	C	.	.	.	.	T	.	.	.	.	.	.	.	.	A	.	.	.	.	.
Hap 69	C	A	.	.	.	A	A	T	.	.	C	.	.	.	.	.	.	.	C	C	.	.	.	.	T	.	.	.	C	C	.	.	.	.	T	.	.	.	.	.	.	.	.	.	.	.	.	.	.
Hap 85	C	A	.	.	.	A	A	T	.	.	C	.	.	.	.	.	.	.	C	C	.	.	.	.	T	.	.	.	C	C	.	.	.	.	T	.	C	.	.	.	.	.	.	A	.	.	.	.	.
Hap 86	C	A	.	.	.	A	A	T	.	.	C	.	.	.	.	.	.	.	C	C	.	.	.	.	T	.	.	.	C	C	.	.	.	.	T	.	C	.	.	.	.	.	.	A	.	.	.	.	.
Hap 88	C	A	.	.	.	A	A	T	.	.	C	.	.	.	.	.	.	.	C	C	.	.	.	.	T	.	.	.	C	C	.	.	.	.	T	.	.	.	.	.	.	.	.	A	.	.	.	.	.
Hap 103	C	A	.	.	.	A	A	T	.	.	C	.	.	.	.	.	.	.	C	C	.	.	.	.	T	.	.	.	C	C	.	.	.	.	T	.	.	.	.	.	.	.	.	.	.	.	.	.	.
Hap 105	C	A	.	.	.	A	A	T	.	.	C	.	.	.	.	.	.	.	C	C	.	.	.	.	T	.	.	.	C	C	.	.	.	.	T	.	C	.	.	.	.	.	.	A	.	.	.	.	.
Hap 110	C	A	.	.	.	A	A	T	.	.	C	.	.	.	.	.	.	.	C	C	.	.	.	.	T	.	.	.	C	C	.	.	.	.	T	.	C	.	.	.	.	.	.	A	.	.	.	.	.
Hap 111	C	A	.	.	.	A	A	T	.	.	.	.	.	.	.	.	.	.	C	C	.	.	.	.	T	.	.	.	C	C	.	.	.	.	T	.	.	.	.	.	.	.	.	.	.	.	.	.	.
Hap 122	C	A	.	.	.	A	A	T	.	.	C	.	.	.	.	.	.	.	C	C	.	.	.	.	T	.	.	.	C	C	.	.	.	.	T	.	.	.	.	.	.	.	.	.	.	.	.	.	.
Hap 124	C	A	.	.	.	A	A	T	.	.	C	.	.	.	.	.	.	.	C	C	.	.	.	.	T	.	A	.	C	C	.	.	.	.	T	.	.	.	.	.	.	.	.	.	.	.	.	.	.
Hap 126	C	A	.	.	.	A	A	T	.	.	C	.	.	.	.	.	.	.	C	C	.	.	.	.	T	.	.	.	C	C	.	.	.	.	T	.	.	.	.	.	.	.	.	.	.	.	.	.	.
Hap 127	C	A	.	.	.	A	A	T	.	.	C	.	.	.	.	.	.	.	C	C	.	.	.	.	T	.	.	.	C	C	.	.	.	.	T	.	.	.	.	.	.	.	.	A	.	.	.	.	.
Hap 128	C	A	.	.	.	A	A	T	.	.	C	.	.	.	.	.	.	.	C	C	.	.	.	.	T	.	.	.	C	C	.	T	.	.	T	.	.	.	.	.	.	.	.	.	.	.	.	.	.
Hap 129	C	A	.	.	.	A	A	T	.	.	C	.	.	.	.	.	.	.	C	C	.	.	.	.	T	.	.	.	C	C	.	.	.	.	T	.	.	.	.	.	.	.	.	.	.	.	.	.	.
Hap 131	C	A	.	.	.	A	A	T	.	.	C	.	.	.	.	.	.	.	C	C	.	.	.	.	T	.	.	.	C	C	.	.	.	.	T	.	.	.	.	.	.	.	.	.	.	.	.	.	.
Hap 136	C	A	.	.	.	A	A	T	.	.	C	.	.	.	.	.	.	.	C	C	.	.	.	.	T	.	.	.	C	C	.	.	.	.	T	.	C	.	.	.	.	.	.	A	.	.	.	.	.
Hap 186	C	A	.	.	.	A	A	T	.	.	C	.	.	.	.	.	.	.	C	C	.	.	.	.	T	.	.	.	C	C	.	.	.	.	T	.	.	.	.	.	.	.	.	.	.	.	.	.	.
Hap 187	C	A	.	.	.	A	A	T	.	.	C	.	.	.	.	.	.	.	C	C	.	.	.	.	T	.	.	.	C	C	.	.	T	.	T	.	.	.	.	.	.	.	.	.	.	.	.	.	.
Hap 146	D	.	.	.	.	A	A	T	.	.	C	.	.	.	.	.	.	.	C	C	.	.	.	.	T	.	.	.	C	C	.	.	.	.	.	.	.	.	.	.	.	.	.	.	.	.	.	.	.
Hap 147	D	.	.	.	.	.	A	T	.	.	C	.	.	.	.	.	.	.	.	C	.	.	.	.	T	.	.	.	C	C	.	.	.	.	.	.	.	.	.	.	.	.	.	.	.	.	.	.	.
Hap 148	D	A	.	.	.	.	A	T	.	.	C	.	.	.	.	.	.	.	.	.	.	.	.	.	T	.	.	.	C	C	.	.	.	.	.	.	.	.	.	.	.	.	.	.	.	.	.	.	.
Hap 149	D	.	.	.	.	A	A	T	.	.	C	.	.	.	.	.	.	.	C	.	.	.	.	.	T	.	.	.	C	C	C	.	.	.	.	.	.	.	.	.	.	.	.	.	.	.	.	.	.
Hap 150	D	.	.	.	.	.	A	T	.	.	C	.	.	.	.	.	.	.	C	.	.	.	.	.	T	.	.	C	C	C	C	.	.	.	T	.	.	.	.	.	.	.	.	.	.	.	.	.	.
Hap 151	D	.	.	.	.	A	A	T	.	.	C	G	.	.	.	.	.	.	C	C	.	.	.	.	T	.	.	.	C	C	.	.	.	.	.	.	.	.	.	.	.	.	.	.	.	.	.	.	.
Hap 152	D	.	.	.	.	.	A	T	.	.	C	.	.	.	.	.	.	.	.	.	.	.	.	T	T	.	.	.	C	C	.	.	.	.	.	.	.	.	.	.	.	.	.	.	.	.	.	.	.
Hap 209	D	.	.	.	.	A	A	T	.	.	C	.	.	.	.	.	.	.	C	C	.	.	.	.	T	.	.	.	C	C	.	.	.	.	.	.	.	.	.	.	.	.	.	.	.	.	.	.	.
Hap 212	D	.	.	.	.	A	A	T	.	.	C	.	.	.	.	.	.	.	C	C	.	.	.	.	T	.	.	.	C	C	.	.	.	.	.	.	.	.	.	.	.	.	.	.	.	.	.	.	.
Hap 213	D	.	.	.	.	A	A	T	.	.	C	.	.	.	.	.	.	.	C	C	.	.	.	.	T	.	.	.	C	C	.	.	.	.	.	.	.	.	.	.	.	.	.	.	.	.	.	.	.
Hap 214	D	.	.	.	.	A	A	T	.	.	C	.	.	.	.	.	.	.	C	C	.	.	.	.	T	.	.	.	C	C	.	.	.	.	.	.	.	.	.	.	.	.	.	.	.	.	.	.	.
Hap 215	D	.	.	.	.	A	A	T	.	.	C	.	.	.	.	.	.	.	C	C	.	.	.	.	T	.	.	.	C	C	.	.	.	.	.	.	.	.	.	.	.	.	.	.	.	.	.	.	.
Hap 216	D	.	.	.	.	A	A	T	.	.	C	.	.	.	.	.	.	.	C	C	.	.	.	.	T	.	.	.	C	C	.	.	.	.	.	.	C	.	.	.	.	.	.	.	.	.	.	.	.
Hap 29	E	.	.	.	.	A	A	.	.	.	C	.	.	.	C	.	.	.	C	.	.	.	.	.	T	.	.	.	C	C	.	.	.	.	T	.	C	.	.	.	.	.	.	.	.	.	.	.	.
Hap 30	E	A	.	.	.	A	A	.	.	.	C	.	.	.	C	.	.	.	C	.	.	.	.	.	T	.	.	C	C	C	.	.	.	.	.	.	C	.	.	.	.	.	.	.	.	.	.	.	.
Hap 31	E	A	.	.	.	A	A	T	.	.	C	.	.	.	C	.	.	.	C	.	.	.	.	.	T	.	.	.	C	C	.	.	.	.	.	.	C	.	.	.	.	.	.	A	.	.	.	.	.
Hap 32	E	A	.	.	.	.	A	.	.	.	C	.	.	.	C	.	.	.	C	.	.	.	.	.	T	.	.	C	C	C	.	.	.	.	.	.	C	.	.	.	.	.	.	.	.	.	.	.	.
Hap 36	E	A	.	.	.	A	A	.	.	.	C	.	.	.	C	.	.	.	C	.	.	.	.	.	T	.	.	C	C	C	.	.	.	.	T	.	.	.	.	.	.	.	.	.	.	.	.	.	.
Hap 37	E	.	.	.	.	A	A	T	.	.	C	.	.	.	C	.	.	.	C	C	.	.	.	.	T	.	.	.	C	C	.	.	.	.	.	.	.	.	.	.	.	.	.	.	.	.	.	.	.
Hap 143	F	.	.	.	.	A	A	.	.	.	.	.	.	.	C	.	.	.	C	C	.	.	.	.	T	C	.	.	C	C	.	.	.	.	.	.	.	.	.	.	.	.	.	A	.	.	.	.	.
Hap 144	F	A	.	.	.	A	A	.	.	.	C	.	.	.	C	.	.	.	.	C	.	.	.	.	T	C	.	.	C	C	.	.	.	.	.	.	.	.	.	.	.	.	.	A	.	.	.	.	.
Hap 145	F	A	.	.	.	A	A	.	.	.	.	.	.	.	C	.	.	.	.	C	.	.	.	.	T	C	.	.	C	C	.	.	.	.	.	.	.	.	.	.	.	.	.	A	.	.	.	.	.
Hap 210	F	.	.	.	.	A	A	.	.	.	.	.	.	.	C	.	.	.	.	C	.	.	.	.	T	C	.	.	C	C	.	.	.	.	.	.	.	.	.	.	.	.	.	.	.	.	.	.	.
Hap 211	F	.	.	.	.	A	A	.	.	.	.	.	.	.	C	.	.	.	.	C	.	.	.	.	T	C	.	.	C	C	.	.	.	.	.	.	.	.	.	.	.	.	.	.	.	.	.	.	.
Hap 16	G	A	.	G	G	A	A	.	G	.	C	.	.	C	.	A	.	.	C	.	C	.	.	.	T	.	.	.	.	.	.	.	.	.	T	.	.	.	T	T	G	.	C	A	.	C	.	G	.
Hap 202	G	A	.	G	G	A	A	.	G	.	C	.	.	C	.	A	.	.	C	.	C	.	.	.	T	.	.	.	.	.	.	.	.	.	T	.	.	.	T	T	G	.	C	A	.	C	.	G	.
Hap 107	H	.	.	.	.	.	A	.	.	.	.	.	.	.	C	.	.	.	C	.	.	.	.	.	T	.	.	.	C	C	.	.	.	.	.	.	.	.	.	.	.	.	.	.	.	.	.	.	.
Hap 109	H	.	.	.	.	.	A	.	.	.	.	.	.	.	C	.	.	.	C	.	.	.	.	.	T	.	.	.	C	C	.	.	.	.	.	.	.	.	.	.	.	.	.	.	.	.	.	.	.
[truncated: 75 more columns]

## Sheet: Info
Title	Goat-hap216
Format
DataType	Nucleotide
216
Number Sites	246
